# Supplementary material for: ﻿Battle of the bands: systematics and phylogeny of the white Goniobranchus nudibranchs with marginal bands (Nudibranchia, Chromodorididae)
Source: Zookeys. 2022 Jan 25;1083:169–210. doi: 10.3897/zookeys.1083.72939 (PMC8807574; doi:10.3897/zookeys.1083.72939)
Supplement: XML Treatment for Goniobranchus albonares [file zookeys.1083.72939-treatment2.xml]

<!DOCTYPE tp:taxon-treatment
  PUBLIC "-//TaxonX//DTD Taxonomic Treatment Publishing DTD v0 20100105//EN" "tax-treatment-NSO.dtd">
<tp:taxon-treatment xmlns:tp="http://www.plazi.org/taxpub"><tp:treatment-meta><kwd-group><label>Taxon classification</label><kwd>
                <named-content content-type="kingdom">Animalia</named-content>
              </kwd><kwd>
                <named-content content-type="order">Nudibranchia</named-content>
              </kwd><kwd>
                <named-content content-type="family">Chromodorididae</named-content>
              </kwd></kwd-group><mixed-citation publication-type="journal"><person-group><name><surname>Soong</surname><given-names>Giun Yee</given-names></name><name><surname>Bonomo</surname><given-names>Lynn J.</given-names></name><name><surname>Reimer</surname><given-names>James D.</given-names></name><name><surname>Gosliner</surname><given-names>Terrence M.</given-names></name></person-group><article-title>﻿Battle of the bands: systematics and phylogeny of the white <italic><tp:taxon-name><tp:taxon-name-part taxon-name-part-type="genus" reg="Goniobranchus">Goniobranchus</tp:taxon-name-part></tp:taxon-name></italic> nudibranchs with marginal bands (<tp:taxon-name><tp:taxon-name-part taxon-name-part-type="order">Nudibranchia</tp:taxon-name-part></tp:taxon-name>, <tp:taxon-name><tp:taxon-name-part taxon-name-part-type="family">Chromodorididae</tp:taxon-name-part></tp:taxon-name>)</article-title><source>Zookeys</source><day>25</day><month>01</month><year>2022</year><volume>1083</volume><fpage>169</fpage><lpage>210</lpage><pub-id pub-id-type="doi">10.3897/zookeys.1083.72939</pub-id></mixed-citation></tp:treatment-meta><tp:nomenclature><label>﻿</label><tp:taxon-name>
              <object-id xmlns:xlink="http://www.w3.org/1999/xlink" content-type="arpha" xlink:type="simple">62448D73-B803-53FE-8229-D761BE07A3CA</object-id>
              <tp:taxon-name-part taxon-name-part-type="genus" reg="Goniobranchus">Goniobranchus</tp:taxon-name-part>
              <tp:taxon-name-part taxon-name-part-type="species" reg="albonares">albonares</tp:taxon-name-part>
            </tp:taxon-name><tp:taxon-authority>(Rudman, 1990)</tp:taxon-authority><xref ref-type="fig" rid="F2">Figures 2a, b</xref><xref ref-type="fig" rid="F5">, 5a, b</xref><xref ref-type="fig" rid="F7">, 7a–f</xref><tp:nomenclature-citation-list><tp:nomenclature-citation><tp:taxon-name>
                  <tp:taxon-name-part taxon-name-part-type="genus" reg="Chromodoris">Chromodoris</tp:taxon-name-part>
                  <tp:taxon-name-part taxon-name-part-type="species" reg="albonares">albonares</tp:taxon-name-part>
                </tp:taxon-name><comment>Rudman, 1990: 100, 307–309, figs 26E, 35, 36; <xref ref-type="bibr" rid="B19">Gosliner et al. 2008</xref>: 220, second photograph from the top.</comment></tp:nomenclature-citation><tp:nomenclature-citation><tp:taxon-name>
                  <tp:taxon-name-part taxon-name-part-type="genus" reg="Goniobranchus">Goniobranchus</tp:taxon-name-part>
                  <tp:taxon-name-part taxon-name-part-type="species" reg="albonares">albonares</tp:taxon-name-part>
                </tp:taxon-name><comment>: <xref ref-type="bibr" rid="B20">Gosliner et al. 2015</xref>: 223, lower left photograph; <xref ref-type="bibr" rid="B21">Gosliner et al. 2018</xref>: 153, lower left photograph.</comment></tp:nomenclature-citation></tp:nomenclature-citation-list></tp:nomenclature><tp:treatment-sec sec-type="type locality" id="SECID0EQNDI"><title>Type locality.</title><p>New South Wales, Australia.</p></tp:treatment-sec><tp:treatment-sec sec-type="type material" id="SECID0EVNDI"><title>Type material.</title><p>AM C156989, one specimen, west side of Northwest Solitary Island, <named-content xmlns:xlink="http://www.w3.org/1999/xlink" content-type="dwc:verbatimCoordinates" xlink:type="simple"><named-content content-type="geo-json" specific-use="{&#34;type&#34;:&#34;Point&#34;,&#34;coordinates&#34;:[156.267000,-30.017000]}" id="NCID0E5NDI" xlink:type="simple">30.017°S, 156.267°E</named-content></named-content>, Coffs Harbour, New South Wales, Australia, 6 m depth, 4 December 1988, J. &amp; J. England, P. Edwards. Not examined in this study due to the original descriptions in <xref ref-type="bibr" rid="B63">Rudman (1990)</xref> being comprehensive.</p></tp:treatment-sec><tp:treatment-sec sec-type="distribution" id="SECID0EHODI"><title>Geographical distribution.</title><p>Widely distributed around the tropical and subtropical Indo-Pacific Ocean (<xref ref-type="bibr" rid="B12">Debelius and Kuiter 2007</xref>; Gosliner 2008, 2015, 2018), Mozambique (<xref ref-type="bibr" rid="B71">Tibiriçá et al. 2017</xref>; <xref ref-type="bibr" rid="B69">Strömvoll and Jones 2019</xref>), Indonesia (<xref ref-type="bibr" rid="B12">Debelius and Kuiter 2007</xref>), Japan (<xref ref-type="bibr" rid="B44">Nakano 2018</xref>; <xref ref-type="bibr" rid="B46">Ono and Katou 2020</xref>), Taiwan (<xref ref-type="bibr" rid="B26">Jie et al. 2009</xref>), Australia (<xref ref-type="bibr" rid="B63">Rudman 1990</xref>), Madagascar, Philippines, Papua New Guinea (present study), New Caledonia (<xref ref-type="bibr" rid="B23">Hervé 2010</xref>), and Gulf of Oman (Fatemi and Attaran-Fariman 2015).</p></tp:treatment-sec><tp:treatment-sec sec-type="material" id="SECID0ERPDI"><title>Material examined.</title><p><named-content xmlns:xlink="http://www.w3.org/1999/xlink" content-type="dwc:institutional_code" xlink:type="simple">CASIZ</named-content> 228939, one specimen (2 mm preserved), subsampled for molecular data and dissected, Murals dive site, <named-content xmlns:xlink="http://www.w3.org/1999/xlink" content-type="dwc:verbatimCoordinates" xlink:type="simple"><named-content content-type="geo-json" specific-use="{&#34;type&#34;:&#34;Point&#34;,&#34;coordinates&#34;:[120.866000,13.688000]}" id="NCID0E6PDI" xlink:type="simple">13.688°N, 120.866°E</named-content></named-content>, Maricaban Strait, Mabini (Calumpan Peninsula), Batangas Province, Luzon, Philippines, 9–22 m depth, 29 November 2018, T.M. Gosliner, 2018 Verde Island Passage Expedition. <named-content xmlns:xlink="http://www.w3.org/1999/xlink" content-type="dwc:institutional_code" xlink:type="simple">CASIZ</named-content> 191440, one specimen (3 mm preserved), subsampled for molecular data, Madang Province, GPS not available, Papua New Guinea, depth not available, 26 November 2012, V. Knutson, Papua New Guinea Biodiversity Expedition 2012. <named-content xmlns:xlink="http://www.w3.org/1999/xlink" content-type="dwc:institutional_code" xlink:type="simple">CASIZ</named-content> 194037, one specimen (2 mm preserved), subsampled for molecular data, Pointe Evatra, rocky bottom with areas of sand, <named-content xmlns:xlink="http://www.w3.org/1999/xlink" content-type="dwc:verbatimCoordinates" xlink:type="simple"><named-content content-type="geo-json" specific-use="{&#34;type&#34;:&#34;Point&#34;,&#34;coordinates&#34;:[47.083000,-24.983000]}" id="NCID0ERQDI" xlink:type="simple">24.983°S, 47.083°E</named-content></named-content>, South Madagascar, Madagascar, 22 m depth, 30 April 2010, <italic>Atimo Vatae</italic> South Madagascar Expedition.</p></tp:treatment-sec><tp:treatment-sec sec-type="description" id="SECID0EYQDI"><title>Description.</title><p><bold><italic>External morphology</italic>.</bold> Living animals 5–7 mm in length. Body opaque white, oval and elongated, with the outermost portion of the mantle edge having an orange band that gradually blends into a yellow submarginal band. Gill and rhinophores are translucent white with opaque white edges on the lamellae. Six or seven unipinnate gill branches are moderately spreading when fully extended. Rhinophores are relatively large, ~ 2× as long as the gill branches. Ten or eleven lamellae per rhinophore.</p><p><bold><italic>Buccal mass and radula</italic>.</bold> The muscular portion of the buccal mass ~ 2/3 the size of the oral tube length (Fig. <xref ref-type="fig" rid="F5">5a</xref>). The chitinous labial cuticle found at the anterior end of the muscular portion of the buccal mass bears bifurcated and short jaw rodlets (Fig. <xref ref-type="fig" rid="F7">7a, b</xref>). The radular formula of <named-content xmlns:xlink="http://www.w3.org/1999/xlink" content-type="dwc:institutional_code" xlink:type="simple">CASIZ</named-content> 228939 is 37 × 19.1.19 (Fig. <xref ref-type="fig" rid="F7">7c</xref>). The rachidian tooth is triangular and short. The inner and outer surfaces of the inner lateral teeth have three denticles on each side of the central cusp (Fig. <xref ref-type="fig" rid="F7">7d</xref>). The central cusp on the inner lateral tooth is ~ 2× the length of the adjacent denticles. The middle lateral teeth have a short central cusp with three or four denticles (Fig. <xref ref-type="fig" rid="F7">7e</xref>). The outer lateral teeth have a rounded main cusp with three or four denticles (Fig. <xref ref-type="fig" rid="F7">7f</xref>).</p><fig id="F5" position="float" orientation="portrait"><object-id xmlns:xlink="http://www.w3.org/1999/xlink" content-type="doi" xlink:type="simple">10.3897/zookeys.1083.72939.figure5</object-id><object-id xmlns:xlink="http://www.w3.org/1999/xlink" content-type="arpha" xlink:type="simple">0B8100DE-1597-5DF6-9A16-B54E7F34BB22</object-id><label>Figure 5.</label><caption><p><bold>a</bold> buccal mass of <italic><tp:taxon-name><tp:taxon-name-part taxon-name-part-type="genus" reg="Goniobranchus">Goniobranchus</tp:taxon-name-part><tp:taxon-name-part taxon-name-part-type="species" reg="albonares">albonares</tp:taxon-name-part></tp:taxon-name></italic>, <named-content xmlns:xlink="http://www.w3.org/1999/xlink" content-type="dwc:institutional_code" xlink:type="simple">CASIZ</named-content> 228939 <bold>b</bold> reproductive system of <italic><tp:taxon-name><tp:taxon-name-part taxon-name-part-type="genus" reg="Goniobranchus">Goniobranchus</tp:taxon-name-part><tp:taxon-name-part taxon-name-part-type="species" reg="albonares">albonares</tp:taxon-name-part></tp:taxon-name></italic>, <named-content xmlns:xlink="http://www.w3.org/1999/xlink" content-type="dwc:institutional_code" xlink:type="simple">CASIZ</named-content> 228939 <bold>c</bold> buccal mass of <italic><tp:taxon-name><tp:taxon-name-part taxon-name-part-type="genus" reg="Goniobranchus">Goniobranchus</tp:taxon-name-part><tp:taxon-name-part taxon-name-part-type="species" reg="preciosus">preciosus</tp:taxon-name-part></tp:taxon-name></italic>, <named-content xmlns:xlink="http://www.w3.org/1999/xlink" content-type="dwc:institutional_code" xlink:type="simple">CASIZ</named-content> 208574 <bold>d</bold> reproductive system of <italic><tp:taxon-name><tp:taxon-name-part taxon-name-part-type="genus" reg="Goniobranchus">Goniobranchus</tp:taxon-name-part><tp:taxon-name-part taxon-name-part-type="species" reg="preciosus">preciosus</tp:taxon-name-part></tp:taxon-name></italic>, <named-content xmlns:xlink="http://www.w3.org/1999/xlink" content-type="dwc:institutional_code" xlink:type="simple">CASIZ</named-content> 208574 <bold>e</bold> buccal mass of <italic><tp:taxon-name><tp:taxon-name-part taxon-name-part-type="genus" reg="Goniobranchus">Goniobranchus</tp:taxon-name-part><tp:taxon-name-part taxon-name-part-type="species" reg="rubrocornutus">rubrocornutus</tp:taxon-name-part></tp:taxon-name></italic>, <named-content xmlns:xlink="http://www.w3.org/1999/xlink" content-type="dwc:institutional_code" xlink:type="simple">CASIZ</named-content> 203047 <bold>f</bold> reproductive system of <italic><tp:taxon-name><tp:taxon-name-part taxon-name-part-type="genus" reg="Goniobranchus">Goniobranchus</tp:taxon-name-part><tp:taxon-name-part taxon-name-part-type="species" reg="rubrocornutus">rubrocornutus</tp:taxon-name-part></tp:taxon-name></italic>, <named-content xmlns:xlink="http://www.w3.org/1999/xlink" content-type="dwc:institutional_code" xlink:type="simple">CASIZ</named-content> 203047. Abbreviations: am, ampulla; bb, buccal bulb; bc, bursa copulatrix; ej, ejaculatory duct; es, esophagus; fgm, female gland mass; ot, oral tube; p, penis; pr, prostate; ra, radular sac; rs, receptaculum seminis; va, vagina; mu, mucous gland. Scale bars: 0.1 mm (<bold>a, b, e, f</bold>); 1 mm (<bold>c, d</bold>).</p></caption><graphic xmlns:xlink="http://www.w3.org/1999/xlink" xlink:href="zookeys-1083-169-g005.jpg" position="float" orientation="portrait" xlink:type="simple" id="oo_638132.jpg"><uri content-type="original_file" xlink:type="simple">https://binary.pensoft.net/fig/638132</uri></graphic></fig><fig id="F6" position="float" orientation="portrait"><object-id xmlns:xlink="http://www.w3.org/1999/xlink" content-type="doi" xlink:type="simple">10.3897/zookeys.1083.72939.figure6</object-id><object-id xmlns:xlink="http://www.w3.org/1999/xlink" content-type="arpha" xlink:type="simple">EE9304AA-B8FD-59F9-AA03-4193E4FBE1D1</object-id><label>Figure 6.</label><caption><p><bold>a</bold> buccal mass of <italic><tp:taxon-name><tp:taxon-name-part taxon-name-part-type="genus" reg="Goniobranchus">Goniobranchus</tp:taxon-name-part><tp:taxon-name-part taxon-name-part-type="species" reg="sinensis">sinensis</tp:taxon-name-part></tp:taxon-name></italic>, <abbrev xmlns:xlink="http://www.w3.org/1999/xlink" content-type="institution" xlink:title="Molecular Invertebrate Systematics and Ecology" id="ABBRID0EZWDI" xlink:type="simple">MISE</abbrev>-047-19 <bold>b</bold> reproductive system of <italic><tp:taxon-name><tp:taxon-name-part taxon-name-part-type="genus" reg="Goniobranchus">Goniobranchus</tp:taxon-name-part><tp:taxon-name-part taxon-name-part-type="species" reg="sinensis">sinensis</tp:taxon-name-part></tp:taxon-name></italic>, <abbrev xmlns:xlink="http://www.w3.org/1999/xlink" content-type="institution" xlink:title="Molecular Invertebrate Systematics and Ecology" id="ABBRID0ELXDI" xlink:type="simple">MISE</abbrev>-047-19 <bold>c</bold> buccal mass of <italic><tp:taxon-name><tp:taxon-name-part taxon-name-part-type="genus" reg="Goniobranchus">Goniobranchus</tp:taxon-name-part><tp:taxon-name-part taxon-name-part-type="species" reg="verrieri">verrieri</tp:taxon-name-part></tp:taxon-name></italic>, <named-content xmlns:xlink="http://www.w3.org/1999/xlink" content-type="dwc:institutional_code" xlink:type="simple">CASIZ</named-content> 203059 <bold>d</bold> reproductive system of <italic><tp:taxon-name><tp:taxon-name-part taxon-name-part-type="genus" reg="Goniobranchus">Goniobranchus</tp:taxon-name-part><tp:taxon-name-part taxon-name-part-type="species" reg="verrieri">verrieri</tp:taxon-name-part></tp:taxon-name></italic>, <named-content xmlns:xlink="http://www.w3.org/1999/xlink" content-type="dwc:institutional_code" xlink:type="simple">CASIZ</named-content> 203059 <bold>e</bold> bBuccal mass of <italic><tp:taxon-name><tp:taxon-name-part taxon-name-part-type="genus" reg="Goniobranchus">Goniobranchus</tp:taxon-name-part><tp:taxon-name-part taxon-name-part-type="species" reg="fabulus">fabulus</tp:taxon-name-part></tp:taxon-name></italic> sp. nov., <named-content xmlns:xlink="http://www.w3.org/1999/xlink" content-type="dwc:institutional_code" xlink:type="simple">CASIZ</named-content> 191271 <bold>f</bold> reproductive system of <italic><tp:taxon-name><tp:taxon-name-part taxon-name-part-type="genus" reg="Goniobranchus">Goniobranchus</tp:taxon-name-part><tp:taxon-name-part taxon-name-part-type="species" reg="fabulus">fabulus</tp:taxon-name-part></tp:taxon-name></italic> sp. nov., <named-content xmlns:xlink="http://www.w3.org/1999/xlink" content-type="dwc:institutional_code" xlink:type="simple">CASIZ</named-content> 191271. Abbreviations: am, ampulla; bb, buccal bulb; bc, bursa copulatrix; ej, ejaculatory duct; es, esophagus; fgm, female gland mass; ot, oral tube; p, penis; pr, prostate; ra, radular sac; rs, receptaculum seminis; va, vagina. Scale bars: 0.1 mm (<bold>c, d, e, f</bold>); 1 mm (<bold>a, b</bold>).</p></caption><graphic xmlns:xlink="http://www.w3.org/1999/xlink" xlink:href="zookeys-1083-169-g006.jpg" position="float" orientation="portrait" xlink:type="simple" id="oo_638133.jpg"><uri content-type="original_file" xlink:type="simple">https://binary.pensoft.net/fig/638133</uri></graphic></fig><fig id="F7" position="float" orientation="portrait"><object-id xmlns:xlink="http://www.w3.org/1999/xlink" content-type="doi" xlink:type="simple">10.3897/zookeys.1083.72939.figure7</object-id><object-id xmlns:xlink="http://www.w3.org/1999/xlink" content-type="arpha" xlink:type="simple">CD848D37-9ED5-557E-8236-C8E183098656</object-id><label>Figure 7.</label><caption><p>Scanning electron micrographs. <italic><tp:taxon-name><tp:taxon-name-part taxon-name-part-type="genus" reg="Goniobranchus">Goniobranchus</tp:taxon-name-part><tp:taxon-name-part taxon-name-part-type="species" reg="albonares">albonares</tp:taxon-name-part></tp:taxon-name></italic>, <named-content xmlns:xlink="http://www.w3.org/1999/xlink" content-type="dwc:institutional_code" xlink:type="simple">CASIZ</named-content> 228939, Philippines <bold>a</bold> jaw <bold>b</bold> jaw rodlets <bold>c</bold> radula <bold>d</bold> central teeth <bold>e</bold> mid-lateral teeth <bold>f</bold> outer lateral teeth.</p></caption><graphic xmlns:xlink="http://www.w3.org/1999/xlink" xlink:href="zookeys-1083-169-g007.jpg" position="float" orientation="portrait" xlink:type="simple" id="oo_638134.jpg"><uri content-type="original_file" xlink:type="simple">https://binary.pensoft.net/fig/638134</uri></graphic></fig><p><bold><italic>Reproductive system</italic></bold> (Fig. <xref ref-type="fig" rid="F5">5b</xref>). The long, thick, tubular ampulla narrows into a diverging short oviduct and short vas deferens. The proximal prostatic portion of the vas deferens transitions into the muscular ejaculatory portion. The ejaculatory portion narrows and elongates into a wider, long, curved penial bulb that joins with the narrow distal end of the vagina. The vagina is elongate and narrow, joining the larger, spherical bursa copulatrix and the smaller, curved receptaculum seminis at its distal end. A moderately short uterine duct emerges from the receptaculum seminis, which is adjacent to the vagina, and enters into the female gland mass. The female gland mass has small albumen and membrane glands and a large mucous gland.</p></tp:treatment-sec><tp:treatment-sec sec-type="remarks" id="SECID0EV2DI"><title>Remarks.</title><p><italic><tp:taxon-name><tp:taxon-name-part taxon-name-part-type="genus" reg="Goniobranchus">Goniobranchus</tp:taxon-name-part><tp:taxon-name-part taxon-name-part-type="species" reg="albonares">albonares</tp:taxon-name-part></tp:taxon-name></italic> was described by <xref ref-type="bibr" rid="B63">Rudman (1990)</xref> from New South Wales, Australia; he described the animal as having an elongate, ovate, opaque white mantle with a bright orange band on the edge of the mantle with the inside edge of the orange band being irregular. The rhinophores and gill branches were translucent white with opaque white edges, which is a distinctive feature of this species. Also, the notum was described as smooth, ringed by an orange marginal band and a yellow submarginal band. This morphological description matches well with the <italic><tp:taxon-name><tp:taxon-name-part taxon-name-part-type="genus" reg="Goniobranchus">G.</tp:taxon-name-part><tp:taxon-name-part taxon-name-part-type="species" reg="albonares">albonares</tp:taxon-name-part></tp:taxon-name></italic> specimens in this study, which are quite uniform in color pattern. The vas deferens in <italic><tp:taxon-name><tp:taxon-name-part taxon-name-part-type="genus" reg="Goniobranchus">G.</tp:taxon-name-part><tp:taxon-name-part taxon-name-part-type="species" reg="albonares">albonares</tp:taxon-name-part></tp:taxon-name></italic> is also shorter in comparison to that of all the other white <italic><tp:taxon-name><tp:taxon-name-part taxon-name-part-type="genus" reg="Goniobranchus">Goniobranchus</tp:taxon-name-part></tp:taxon-name></italic> with marginal bands species included in this study. The phylogenetic tree also showed a fully supported (1/100%) monophyly for specimens (<italic>n</italic> = 4) of this species (intraspecific distance within <italic><tp:taxon-name><tp:taxon-name-part taxon-name-part-type="genus" reg="Goniobranchus">G.</tp:taxon-name-part><tp:taxon-name-part taxon-name-part-type="species" reg="albonares">albonares</tp:taxon-name-part></tp:taxon-name></italic> = 1.1–5.2%; Table <xref ref-type="table" rid="T2">2</xref>).</p><p><italic><tp:taxon-name><tp:taxon-name-part taxon-name-part-type="genus" reg="Goniobranchus">Goniobranchus</tp:taxon-name-part><tp:taxon-name-part taxon-name-part-type="species" reg="albonares">albonares</tp:taxon-name-part></tp:taxon-name></italic> was included in this study together with all other white <italic><tp:taxon-name><tp:taxon-name-part taxon-name-part-type="genus" reg="Goniobranchus">Goniobranchus</tp:taxon-name-part></tp:taxon-name></italic> with marginal bands based on <xref ref-type="bibr" rid="B21">Gosliner et al. (2018)</xref>. However, in our concatenated phylogenetic tree, <italic><tp:taxon-name><tp:taxon-name-part taxon-name-part-type="genus" reg="Goniobranchus">G.</tp:taxon-name-part><tp:taxon-name-part taxon-name-part-type="species" reg="albonares">albonares</tp:taxon-name-part></tp:taxon-name></italic> is a sister clade to <italic><tp:taxon-name><tp:taxon-name-part taxon-name-part-type="genus" reg="Goniobranchus">G.</tp:taxon-name-part><tp:taxon-name-part taxon-name-part-type="species" reg="collingwoodi">collingwoodi</tp:taxon-name-part></tp:taxon-name></italic>, <italic><tp:taxon-name><tp:taxon-name-part taxon-name-part-type="genus" reg="Goniobranchus">G.</tp:taxon-name-part><tp:taxon-name-part taxon-name-part-type="species" reg="decorus">decorus</tp:taxon-name-part></tp:taxon-name></italic>, <italic><tp:taxon-name><tp:taxon-name-part taxon-name-part-type="genus" reg="Goniobranchus">G.</tp:taxon-name-part><tp:taxon-name-part taxon-name-part-type="species" reg="fidelis">fidelis</tp:taxon-name-part></tp:taxon-name></italic>, and <italic><tp:taxon-name><tp:taxon-name-part taxon-name-part-type="genus" reg="Goniobranchus">G.</tp:taxon-name-part><tp:taxon-name-part taxon-name-part-type="species" reg="geminus">geminus</tp:taxon-name-part></tp:taxon-name></italic>, and is genetically comparatively distant from the remainder of the white <italic><tp:taxon-name><tp:taxon-name-part taxon-name-part-type="genus" reg="Goniobranchus">Goniobranchus</tp:taxon-name-part></tp:taxon-name></italic> species with marginal bands examined in this study (interspecific <italic>p</italic>-<abbrev xmlns:xlink="http://www.w3.org/1999/xlink" xlink:title="cytochrome c oxidase subunit I" id="ABBRID0ERAAK" xlink:type="simple">COI</abbrev> distances between <italic><tp:taxon-name><tp:taxon-name-part taxon-name-part-type="genus" reg="Goniobranchus">G.</tp:taxon-name-part><tp:taxon-name-part taxon-name-part-type="species" reg="albonares">albonares</tp:taxon-name-part></tp:taxon-name></italic> and <italic><tp:taxon-name><tp:taxon-name-part taxon-name-part-type="genus" reg="Goniobranchus">G.</tp:taxon-name-part><tp:taxon-name-part taxon-name-part-type="species" reg="verrieri">verrieri</tp:taxon-name-part></tp:taxon-name></italic> = 16.0–18.2%; see Table <xref ref-type="table" rid="T2">2</xref>). This suggests a case of convergent evolution of having a white body with marginal bands. Little is known about how predators perceive the color of the nudibranchs (as prey), which may provide clues to factors driving this remarkable similarity.</p></tp:treatment-sec><tp:treatment-sec><!--Section generated to contain objects referenced in tp:taxon-treatment.--><fig id="F2" position="float" orientation="portrait"><object-id xmlns:xlink="http://www.w3.org/1999/xlink" content-type="doi" xlink:type="simple">10.3897/zookeys.1083.72939.figure2</object-id><object-id xmlns:xlink="http://www.w3.org/1999/xlink" content-type="arpha" xlink:type="simple">B3A283F9-018E-5092-AA54-8C63904DEFD5</object-id><label>Figure 2.</label><caption><p><bold>a, b</bold><italic><tp:taxon-name><tp:taxon-name-part taxon-name-part-type="genus" reg="Goniobranchus">Goniobranchus</tp:taxon-name-part><tp:taxon-name-part taxon-name-part-type="species" reg="albonares">albonares</tp:taxon-name-part></tp:taxon-name></italic><bold>a</bold><named-content xmlns:xlink="http://www.w3.org/1999/xlink" content-type="dwc:institutional_code" xlink:type="simple">CASIZ</named-content> 191440, Papua New Guinea <bold>b</bold><named-content xmlns:xlink="http://www.w3.org/1999/xlink" content-type="dwc:institutional_code" xlink:type="simple">CASIZ</named-content> 228939, Philippines <bold>c–f</bold><italic><tp:taxon-name><tp:taxon-name-part taxon-name-part-type="genus" reg="Goniobranchus">Goniobranchus</tp:taxon-name-part><tp:taxon-name-part taxon-name-part-type="species" reg="preciosus">preciosus</tp:taxon-name-part></tp:taxon-name></italic><bold>c</bold><named-content xmlns:xlink="http://www.w3.org/1999/xlink" content-type="dwc:institutional_code" xlink:type="simple">CASIZ</named-content> 208415, Morphotype A, Philippines <bold>d</bold><named-content xmlns:xlink="http://www.w3.org/1999/xlink" content-type="dwc:institutional_code" xlink:type="simple">CASIZ</named-content> 208574, Morphotype B, Philippines <bold>e</bold><named-content xmlns:xlink="http://www.w3.org/1999/xlink" content-type="dwc:institutional_code" xlink:type="simple">CASIZ</named-content> 176752, Morphotype C, Peninsular Malaysia <bold>f</bold><named-content xmlns:xlink="http://www.w3.org/1999/xlink" content-type="dwc:institutional_code" xlink:type="simple">CASIZ</named-content> 176761, Morphotype D, Peninsular Malaysia <bold>g, h</bold><italic><tp:taxon-name><tp:taxon-name-part taxon-name-part-type="genus" reg="Goniobranchus">Goniobranchus</tp:taxon-name-part><tp:taxon-name-part taxon-name-part-type="species" reg="rubrocornutus">rubrocornutus</tp:taxon-name-part></tp:taxon-name></italic><bold>g</bold><named-content xmlns:xlink="http://www.w3.org/1999/xlink" content-type="dwc:institutional_code" xlink:type="simple">CASIZ</named-content> 203047, Morphotype A, Philippines <bold>h</bold><named-content xmlns:xlink="http://www.w3.org/1999/xlink" content-type="dwc:institutional_code" xlink:type="simple">CASIZ</named-content> 208563, Morphotype B, Philippines. Photographs TMG. Scale bars: 1 cm.</p></caption><graphic xmlns:xlink="http://www.w3.org/1999/xlink" xlink:href="zookeys-1083-169-g002.jpg" position="float" orientation="portrait" xlink:type="simple" id="oo_638129.jpg"><uri content-type="original_file" xlink:type="simple">https://binary.pensoft.net/fig/638129</uri></graphic></fig><table-wrap id="T2" position="float" orientation="portrait"><label>Table 2.</label><caption><p>Interspecific and intraspecific range of distances among and within clades in percentages (%).</p></caption><table id="TID0E54AK" rules="all"><tbody><tr><th rowspan="1" colspan="1"/><th rowspan="1" colspan="1">
                  <italic>
                    <tp:taxon-name><tp:taxon-name-part taxon-name-part-type="genus" reg="Goniobranchus">Goniobranchus</tp:taxon-name-part><tp:taxon-name-part taxon-name-part-type="species" reg="albonares">albonares</tp:taxon-name-part></tp:taxon-name>
                  </italic>
                </th><th rowspan="1" colspan="1">
                  <italic>
                    <tp:taxon-name><tp:taxon-name-part taxon-name-part-type="genus" reg="Goniobranchus">Goniobranchus</tp:taxon-name-part><tp:taxon-name-part taxon-name-part-type="species" reg="preciosus">preciosus</tp:taxon-name-part></tp:taxon-name>
                  </italic>
                </th><th rowspan="1" colspan="1">
                  <italic>
                    <tp:taxon-name><tp:taxon-name-part taxon-name-part-type="genus" reg="Goniobranchus">Goniobranchus</tp:taxon-name-part><tp:taxon-name-part taxon-name-part-type="species" reg="rubrocornutus">rubrocornutus</tp:taxon-name-part></tp:taxon-name>
                  </italic>
                </th><th rowspan="1" colspan="1">
                  <italic>
                    <tp:taxon-name><tp:taxon-name-part taxon-name-part-type="genus" reg="Goniobranchus">Goniobranchus</tp:taxon-name-part><tp:taxon-name-part taxon-name-part-type="species" reg="sinensis">sinensis</tp:taxon-name-part></tp:taxon-name>
                  </italic>
                </th><th rowspan="1" colspan="1">
                  <italic>
                    <tp:taxon-name><tp:taxon-name-part taxon-name-part-type="genus" reg="Goniobranchus">Goniobranchus</tp:taxon-name-part><tp:taxon-name-part taxon-name-part-type="species" reg="verrieri">verrieri</tp:taxon-name-part></tp:taxon-name>
                  </italic>
                </th><th rowspan="1" colspan="1"><italic><tp:taxon-name><tp:taxon-name-part taxon-name-part-type="genus" reg="Goniobranchus">Goniobranchus</tp:taxon-name-part><tp:taxon-name-part taxon-name-part-type="species" reg="fabulus">fabulus</tp:taxon-name-part></tp:taxon-name></italic> sp. nov.</th><th rowspan="1" colspan="1">
                  <italic>
                    <tp:taxon-name><tp:taxon-name-part taxon-name-part-type="genus" reg="Goniobranchus">Goniobranchus</tp:taxon-name-part><tp:taxon-name-part taxon-name-part-type="species" reg="daphne">daphne</tp:taxon-name-part></tp:taxon-name>
                  </italic>
                </th></tr><tr><td rowspan="1" colspan="1">
                  <italic>
                    <tp:taxon-name><tp:taxon-name-part taxon-name-part-type="genus" reg="Goniobranchus">Goniobranchus</tp:taxon-name-part><tp:taxon-name-part taxon-name-part-type="species" reg="albonares">albonares</tp:taxon-name-part></tp:taxon-name>
                  </italic>
                </td><td rowspan="1" colspan="1">1.1–5.2</td><td rowspan="1" colspan="1">–</td><td rowspan="1" colspan="1">–</td><td rowspan="1" colspan="1">–</td><td rowspan="1" colspan="1">–</td><td rowspan="1" colspan="1">–</td><td rowspan="1" colspan="1">–</td></tr><tr><td rowspan="1" colspan="1">
                  <italic>
                    <tp:taxon-name><tp:taxon-name-part taxon-name-part-type="genus" reg="Goniobranchus">Goniobranchus</tp:taxon-name-part><tp:taxon-name-part taxon-name-part-type="species" reg="preciosus">preciosus</tp:taxon-name-part></tp:taxon-name>
                  </italic>
                </td><td rowspan="1" colspan="1">15.5–18.6</td><td rowspan="1" colspan="1">0.4–2.7</td><td rowspan="1" colspan="1">–</td><td rowspan="1" colspan="1">–</td><td rowspan="1" colspan="1">–</td><td rowspan="1" colspan="1">–</td><td rowspan="1" colspan="1">–</td></tr><tr><td rowspan="1" colspan="1">
                  <italic>
                    <tp:taxon-name><tp:taxon-name-part taxon-name-part-type="genus" reg="Goniobranchus">Goniobranchus</tp:taxon-name-part><tp:taxon-name-part taxon-name-part-type="species" reg="rubrocornutus">rubrocornutus</tp:taxon-name-part></tp:taxon-name>
                  </italic>
                </td><td rowspan="1" colspan="1">14.8–16.1</td><td rowspan="1" colspan="1">9.9–10.8</td><td rowspan="1" colspan="1">0.0</td><td rowspan="1" colspan="1">–</td><td rowspan="1" colspan="1">–</td><td rowspan="1" colspan="1">–</td><td rowspan="1" colspan="1">–</td></tr><tr><td rowspan="1" colspan="1">
                  <italic>
                    <tp:taxon-name><tp:taxon-name-part taxon-name-part-type="genus" reg="Goniobranchus">Goniobranchus</tp:taxon-name-part><tp:taxon-name-part taxon-name-part-type="species" reg="sinensis">sinensis</tp:taxon-name-part></tp:taxon-name>
                  </italic>
                </td><td rowspan="1" colspan="1">14.3–16.6</td><td rowspan="1" colspan="1">7.1–9.8</td><td rowspan="1" colspan="1">9.6–11.2</td><td rowspan="1" colspan="1">0.0–1.4</td><td rowspan="1" colspan="1">–</td><td rowspan="1" colspan="1">–</td><td rowspan="1" colspan="1">–</td></tr><tr><td rowspan="1" colspan="1">
                  <italic>
                    <tp:taxon-name><tp:taxon-name-part taxon-name-part-type="genus" reg="Goniobranchus">Goniobranchus</tp:taxon-name-part><tp:taxon-name-part taxon-name-part-type="species" reg="verrieri">verrieri</tp:taxon-name-part></tp:taxon-name>
                  </italic>
                </td><td rowspan="1" colspan="1">16.0–18.2</td><td rowspan="1" colspan="1">10.8–12.6</td><td rowspan="1" colspan="1">10.7–11.8</td><td rowspan="1" colspan="1">10.0–12.1</td><td rowspan="1" colspan="1">1.3–3.7</td><td rowspan="1" colspan="1">–</td><td rowspan="1" colspan="1">–</td></tr><tr><td rowspan="1" colspan="1"><italic><tp:taxon-name><tp:taxon-name-part taxon-name-part-type="genus" reg="Goniobranchus">Goniobranchus</tp:taxon-name-part><tp:taxon-name-part taxon-name-part-type="species" reg="fabulus">fabulus</tp:taxon-name-part></tp:taxon-name></italic> sp. nov.</td><td rowspan="1" colspan="1">14.0–18.2</td><td rowspan="1" colspan="1">6.8–9.2</td><td rowspan="1" colspan="1">7.8–9.3</td><td rowspan="1" colspan="1">6.3–8.6</td><td rowspan="1" colspan="1">10.1–12.0</td><td rowspan="1" colspan="1">0.2–3.4</td><td rowspan="1" colspan="1">–</td></tr><tr><td rowspan="1" colspan="1">
                  <italic>
                    <tp:taxon-name><tp:taxon-name-part taxon-name-part-type="genus" reg="Goniobranchus">Goniobranchus</tp:taxon-name-part><tp:taxon-name-part taxon-name-part-type="species" reg="daphne">daphne</tp:taxon-name-part></tp:taxon-name>
                  </italic>
                </td><td rowspan="1" colspan="1">15.3–17.5</td><td rowspan="1" colspan="1">7.4–7.9</td><td rowspan="1" colspan="1">8.9–9.0</td><td rowspan="1" colspan="1">6.7–8.5</td><td rowspan="1" colspan="1">10.8–11.4</td><td rowspan="1" colspan="1">2.5–4.5</td><td rowspan="1" colspan="1">0.5</td></tr></tbody></table></table-wrap></tp:treatment-sec><ref-list><ref id="B19"><mixed-citation xmlns:xlink="http://www.w3.org/1999/xlink" xlink:type="simple"><person-group><name name-style="western"><surname>Gosliner</surname><given-names>T</given-names></name><name name-style="western"><surname>Behrens</surname><given-names>D</given-names></name><name name-style="western"><surname>Valdés</surname><given-names>Á</given-names></name></person-group> (<year>2008</year>) <source>Indo-Pacific Nudibranchs and Sea Slugs: A Field Guide to the World’s Most Diverse Fauna.</source><publisher-name>Sea Challengers/California Academy of Sciences</publisher-name>, <publisher-loc>Gig Harbor/San Francisco</publisher-loc>, <size units="page">426 pp</size>.</mixed-citation></ref><ref id="B20"><mixed-citation xmlns:xlink="http://www.w3.org/1999/xlink" xlink:type="simple"><person-group><name name-style="western"><surname>Gosliner</surname><given-names>T</given-names></name><name name-style="western"><surname>Valdés</surname><given-names>Á</given-names></name><name name-style="western"><surname>Behrens</surname><given-names>D</given-names></name></person-group> (<year>2015</year>) <source>Nudibranch &amp; Sea Slug Identification Indo-Pacific. First edition.</source><publisher-name>New World Publications</publisher-name>, <publisher-loc>Jacksonville</publisher-loc>, <size units="page">408 pp</size>.</mixed-citation></ref><ref id="B21"><mixed-citation xmlns:xlink="http://www.w3.org/1999/xlink" xlink:type="simple"><person-group><name name-style="western"><surname>Gosliner</surname><given-names>TM</given-names></name><name name-style="western"><surname>Valdés</surname><given-names>Á</given-names></name><name name-style="western"><surname>Behrens</surname><given-names>DW</given-names></name></person-group> (<year>2018</year>) <source>Nudibranch and Sea Slug Identification: Indo-Pacific. Second edition.</source><publisher-name>New World Publications</publisher-name>, <publisher-loc>Jacksonville</publisher-loc>, <size units="page">451 pp</size>.</mixed-citation></ref><ref id="B63"><mixed-citation xmlns:xlink="http://www.w3.org/1999/xlink" xlink:type="simple"><person-group><name name-style="western"><surname>Rudman</surname><given-names>WB</given-names></name></person-group> (<year>1990</year>) <article-title>The <tp:taxon-name><tp:taxon-name-part taxon-name-part-type="family">Chromodorididae</tp:taxon-name-part></tp:taxon-name> (<tp:taxon-name><tp:taxon-name-part taxon-name-part-type="subclass">Opisthobranchia</tp:taxon-name-part></tp:taxon-name>: <tp:taxon-name><tp:taxon-name-part taxon-name-part-type="phylum">Mollusca</tp:taxon-name-part></tp:taxon-name>) of the Indo-West Pacific: further species of <italic><tp:taxon-name><tp:taxon-name-part taxon-name-part-type="genus">Glossodoris</tp:taxon-name-part></tp:taxon-name></italic>, <italic><tp:taxon-name><tp:taxon-name-part taxon-name-part-type="genus">Thorunna</tp:taxon-name-part></tp:taxon-name></italic> and the <italic><tp:taxon-name><tp:taxon-name-part taxon-name-part-type="genus">Chromodoris</tp:taxon-name-part><tp:taxon-name-part taxon-name-part-type="species">aureomarginata</tp:taxon-name-part></tp:taxon-name></italic> color group.</article-title><source>Zoological Journal of the Linnean Society</source><volume>100</volume>: <fpage>263</fpage>–<lpage>326</lpage>. <ext-link xlink:href="10.1111/j.1096-3642.1990.tb01864.x" ext-link-type="doi" xlink:type="simple">https://doi.org/10.1111/j.1096-3642.1990.tb01864.x</ext-link></mixed-citation></ref><ref id="B12"><mixed-citation xmlns:xlink="http://www.w3.org/1999/xlink" xlink:type="simple"><person-group><name name-style="western"><surname>Debelius</surname><given-names>H</given-names></name><name name-style="western"><surname>Kuiter</surname><given-names>RH</given-names></name></person-group> (<year>2007</year>) <source>Nudibranchs of the World.</source><publisher-name>IKAN-Unterwasserarchiv</publisher-name>, <publisher-loc>Frankfurt</publisher-loc>, <size units="page">360 pp</size>.</mixed-citation></ref><ref id="B71"><mixed-citation xmlns:xlink="http://www.w3.org/1999/xlink" xlink:type="simple"><person-group><name name-style="western"><surname>Tibiriçá</surname><given-names>Y</given-names></name><name name-style="western"><surname>Pola</surname><given-names>M</given-names></name><name name-style="western"><surname>Cervera</surname><given-names>JL</given-names></name></person-group> (<year>2017</year>) <article-title>Astonishing diversity revealed: an annotated and illustrated inventory of Nudipleura (<tp:taxon-name><tp:taxon-name-part taxon-name-part-type="class">Gastropoda</tp:taxon-name-part></tp:taxon-name>: <tp:taxon-name><tp:taxon-name-part taxon-name-part-type="superorder">Heterobranchia</tp:taxon-name-part></tp:taxon-name>) from Mozambique.</article-title><source>Zootaxa</source><volume>4359</volume>(<issue>1</issue>): <fpage>1</fpage>–<lpage>133</lpage>. <ext-link xlink:href="10.11646/zootaxa.4359.1.1" ext-link-type="doi" xlink:type="simple">https://doi.org/10.11646/zootaxa.4359.1.1</ext-link></mixed-citation></ref><ref id="B69"><mixed-citation xmlns:xlink="http://www.w3.org/1999/xlink" xlink:type="simple"><person-group><name name-style="western"><surname>Strömvoll</surname><given-names>J</given-names></name><name name-style="western"><surname>Jones</surname><given-names>G</given-names></name></person-group> (<year>2019</year>) <source>A Guide to the Sea Slugs of the Maputaland Coast.</source><publisher-name>Ponta do Ouro Partal Marine Reserve</publisher-name>, <publisher-loc>Back to Basics Adventure, Southern Underwater Research Group, Swedish International Development Cooperation Agency, Western Indian Ocean Marine Science Association, Johannesburg</publisher-loc>, <size units="page">105 pp</size>.</mixed-citation></ref><ref id="B44"><mixed-citation xmlns:xlink="http://www.w3.org/1999/xlink" xlink:type="simple"><person-group><name name-style="western"><surname>Nakano</surname><given-names>R</given-names></name></person-group> (<year>2018</year>) <source>Field Guide to Sea Slugs and Nudibranchs of Japan.</source><publisher-name>Bun-ichi Co.</publisher-name>, <publisher-loc>Tokyo</publisher-loc>, <size units="page">544 pp</size>.</mixed-citation></ref><ref id="B46"><mixed-citation xmlns:xlink="http://www.w3.org/1999/xlink" xlink:type="simple"><person-group><name name-style="western"><surname>Ono</surname><given-names>A</given-names></name><name name-style="western"><surname>Katou</surname><given-names>S</given-names></name></person-group> (<year>2020</year>) <source>Nudibranch and Sea Slug Illustrated.</source><publisher-name>Seibundo-shinkosha</publisher-name>, <publisher-loc>Tokyo</publisher-loc>, <size units="page">591 pp</size>.</mixed-citation></ref><ref id="B26"><mixed-citation xmlns:xlink="http://www.w3.org/1999/xlink" xlink:type="simple"><person-group><name name-style="western"><surname>Jie</surname><given-names>WB</given-names></name><name name-style="western"><surname>Chan</surname><given-names>CY</given-names></name><name name-style="western"><surname>Wu</surname><given-names>SK</given-names></name></person-group> (<year>2009</year>) <source>Taiwan Nudibranchs.</source><publisher-name>National Museum of Marine Biology and Aquarium</publisher-name>, <publisher-loc>Pingtung</publisher-loc>, <size units="page">309 pp</size>.</mixed-citation></ref><ref id="B23"><mixed-citation xmlns:xlink="http://www.w3.org/1999/xlink" xlink:type="simple"><person-group><name name-style="western"><surname>Hervé</surname><given-names>JF</given-names></name></person-group> (<year>2010</year>) <source>Guide des Nudibranches de Nouvelle-Calédonie.</source><publisher-name>Catherine Ledru</publisher-name>, <publisher-loc>Nouvelle-Calédonie</publisher-loc>, <size units="page">400 pp</size>.</mixed-citation></ref></ref-list></tp:taxon-treatment>
