# Supplementary material for: ﻿Battle of the bands: systematics and phylogeny of the white Goniobranchus nudibranchs with marginal bands (Nudibranchia, Chromodorididae)
Source: Zookeys. 2022 Jan 25;1083:169–210. doi: 10.3897/zookeys.1083.72939 (PMC8807574; doi:10.3897/zookeys.1083.72939)
Supplement: XML Treatment for Goniobranchus preciosus [file zookeys.1083.72939-treatment3.xml]

<!DOCTYPE tp:taxon-treatment
  PUBLIC "-//TaxonX//DTD Taxonomic Treatment Publishing DTD v0 20100105//EN" "tax-treatment-NSO.dtd">
<tp:taxon-treatment xmlns:tp="http://www.plazi.org/taxpub"><tp:treatment-meta><kwd-group><label>Taxon classification</label><kwd>
                <named-content content-type="kingdom">Animalia</named-content>
              </kwd><kwd>
                <named-content content-type="order">Nudibranchia</named-content>
              </kwd><kwd>
                <named-content content-type="family">Chromodorididae</named-content>
              </kwd></kwd-group><mixed-citation publication-type="journal"><person-group><name><surname>Soong</surname><given-names>Giun Yee</given-names></name><name><surname>Bonomo</surname><given-names>Lynn J.</given-names></name><name><surname>Reimer</surname><given-names>James D.</given-names></name><name><surname>Gosliner</surname><given-names>Terrence M.</given-names></name></person-group><article-title>﻿Battle of the bands: systematics and phylogeny of the white <italic><tp:taxon-name><tp:taxon-name-part taxon-name-part-type="genus" reg="Goniobranchus">Goniobranchus</tp:taxon-name-part></tp:taxon-name></italic> nudibranchs with marginal bands (<tp:taxon-name><tp:taxon-name-part taxon-name-part-type="order">Nudibranchia</tp:taxon-name-part></tp:taxon-name>, <tp:taxon-name><tp:taxon-name-part taxon-name-part-type="family">Chromodorididae</tp:taxon-name-part></tp:taxon-name>)</article-title><source>Zookeys</source><day>25</day><month>01</month><year>2022</year><volume>1083</volume><fpage>169</fpage><lpage>210</lpage><pub-id pub-id-type="doi">10.3897/zookeys.1083.72939</pub-id></mixed-citation></tp:treatment-meta><tp:nomenclature><label>﻿</label><tp:taxon-name>
              <object-id xmlns:xlink="http://www.w3.org/1999/xlink" content-type="arpha" xlink:type="simple">9AC9EFDA-7573-5669-8ED1-26104F1D4BD5</object-id>
              <tp:taxon-name-part taxon-name-part-type="genus" reg="Goniobranchus">Goniobranchus</tp:taxon-name-part>
              <tp:taxon-name-part taxon-name-part-type="species" reg="preciosus">preciosus</tp:taxon-name-part>
            </tp:taxon-name><tp:taxon-authority>(Kelaart, 1858)</tp:taxon-authority><xref ref-type="fig" rid="F2">Figures 2c–f</xref><xref ref-type="fig" rid="F5">, 5c, d</xref><xref ref-type="fig" rid="F8">, 8a–f</xref><tp:nomenclature-citation-list><tp:nomenclature-citation><tp:taxon-name>
                  <tp:taxon-name-part taxon-name-part-type="genus" reg="Doris">Doris</tp:taxon-name-part>
                  <tp:taxon-name-part taxon-name-part-type="species" reg="preciosa">preciosa</tp:taxon-name-part>
                </tp:taxon-name><comment>Kelaart, 1858: 98; 1883: 89.</comment></tp:nomenclature-citation><tp:nomenclature-citation><tp:taxon-name>
                  <tp:taxon-name-part taxon-name-part-type="genus" reg="Chromodoris">Chromodoris</tp:taxon-name-part>
                  <tp:taxon-name-part taxon-name-part-type="species" reg="preciosa">preciosa</tp:taxon-name-part>
                </tp:taxon-name><comment>: <xref ref-type="bibr" rid="B13">Eliot 1906</xref>: 642–643, pl. XLII, fig. 3; <xref ref-type="bibr" rid="B14">Eliot 1909</xref>: 92­­–93; <xref ref-type="bibr" rid="B19">Gosliner et al. 2008</xref>: 219, lower left and lower right photographs.</comment></tp:nomenclature-citation><tp:nomenclature-citation><tp:taxon-name>
                  <tp:taxon-name-part taxon-name-part-type="genus" reg="Goniobranchus">Goniobranchus</tp:taxon-name-part>
                  <tp:taxon-name-part taxon-name-part-type="species" reg="preciosus">preciosus</tp:taxon-name-part>
                </tp:taxon-name><comment>: <xref ref-type="bibr" rid="B20">Gosliner et al. 2015</xref>: 222, lower left and lower right photographs; <xref ref-type="bibr" rid="B21">Gosliner et al. 2018</xref>: 152, lower left and lower right photographs.</comment></tp:nomenclature-citation></tp:nomenclature-citation-list></tp:nomenclature><tp:treatment-sec sec-type="type locality" id="SECID0E2EAK"><title>Type locality.</title><p>Sri Lanka (as Ceylon), Indian Ocean.</p></tp:treatment-sec><tp:treatment-sec sec-type="type material" id="SECID0EAFAK"><title>Type material.</title><p>Most likely lost to science. <xref ref-type="bibr" rid="B13">Eliot (1906)</xref> refers to a few of Kelaart’s specimens being present in the collections of the Hancock Museum (now the Great North Museum) and that many of these specimens are useless for taxonomy. A search of the collections online indicates that no specimens of <italic><tp:taxon-name><tp:taxon-name-part taxon-name-part-type="genus" reg="Doris">Doris</tp:taxon-name-part><tp:taxon-name-part taxon-name-part-type="species" reg="preciosa">preciosa</tp:taxon-name-part></tp:taxon-name></italic> are currently held in their collection. We made comparisons to Kelaart’s original drawings and description (Kelaart, 1858), as well as to updates by <xref ref-type="bibr" rid="B13">Eliot (1906</xref>, <xref ref-type="bibr" rid="B14">1909</xref>) and <xref ref-type="bibr" rid="B62">Rudman (1985)</xref>.</p></tp:treatment-sec><tp:treatment-sec sec-type="distribution" id="SECID0EBGAK"><title>Geographical distribution.</title><p>Widely distributed around the tropical and subtropical Indo-Pacific oceans (<xref ref-type="bibr" rid="B62">Rudman 1985</xref>; <xref ref-type="bibr" rid="B12">Debelius and Kuiter 2007</xref>; <xref ref-type="bibr" rid="B9">Coleman 2008</xref>; <xref ref-type="bibr" rid="B19">Gosliner et al. 2008</xref>, <xref ref-type="bibr" rid="B20">2015</xref>, <xref ref-type="bibr" rid="B21">2018</xref>) with specific reports from Sri Lanka (<xref ref-type="bibr" rid="B31">Kelaart 1858</xref>), west coast of India and the Andaman Islands (<xref ref-type="bibr" rid="B34">Kumar et al. 2019</xref>), Thailand (<xref ref-type="bibr" rid="B41">Mehrotra et al. 2021</xref>), Philippines, Indonesia, Malaysia (<xref ref-type="bibr" rid="B19">Gosliner et al. 2008</xref>), and Japan (<xref ref-type="bibr" rid="B44">Nakano 2018</xref>; <xref ref-type="bibr" rid="B46">Ono and Katou 2020</xref>). Records cited by <xref ref-type="bibr" rid="B19">Gosliner et al. (2008)</xref> from New Caledonia, Tonga, Fiji, Vanuatu, and Australia are of <italic><tp:taxon-name><tp:taxon-name-part taxon-name-part-type="genus" reg="Goniobranchus">Goniobranchus</tp:taxon-name-part><tp:taxon-name-part taxon-name-part-type="species" reg="fabulus">fabulus</tp:taxon-name-part></tp:taxon-name></italic> sp. nov., not <italic><tp:taxon-name><tp:taxon-name-part taxon-name-part-type="genus" reg="Goniobranchus">G.</tp:taxon-name-part><tp:taxon-name-part taxon-name-part-type="species" reg="preciosus">preciosus</tp:taxon-name-part></tp:taxon-name></italic>.</p></tp:treatment-sec><tp:treatment-sec sec-type="material" id="SECID0ERIAK"><title>Material examined.</title><p><named-content xmlns:xlink="http://www.w3.org/1999/xlink" content-type="dwc:institutional_code" xlink:type="simple">CASIZ</named-content> 208420 (morphotype A), one specimen (10 mm preserved), subsampled for molecular data, sand slope with reef, <named-content xmlns:xlink="http://www.w3.org/1999/xlink" content-type="dwc:verbatimCoordinates" xlink:type="simple"><named-content content-type="geo-json" specific-use="{&#34;type&#34;:&#34;Point&#34;,&#34;coordinates&#34;:[120.947000,13.522000]}" id="NCID0E6IAK" xlink:type="simple">13.522°N, 120.947°E</named-content></named-content>, Manila Channel, Puerto Galera, Oriental Mindoro Province, Mindoro, Philippines, 4–22 m depth, 11 April 2015, T.M. Gosliner 2015 Verde Island Passage Expedition. <named-content xmlns:xlink="http://www.w3.org/1999/xlink" content-type="dwc:institutional_code" xlink:type="simple">CASIZ</named-content> 208415 (morphotype A), one specimen (9 mm preserved), subsampled for molecular data and dissected, School Beach, <named-content xmlns:xlink="http://www.w3.org/1999/xlink" content-type="dwc:verbatimCoordinates" xlink:type="simple"><named-content content-type="geo-json" specific-use="{&#34;type&#34;:&#34;Point&#34;,&#34;coordinates&#34;:[120.950000,13.517000]}" id="NCID0EMJAK" xlink:type="simple">13.517°N, 120.950°E</named-content></named-content>, Batangas Channel, Puerto Galera, Oriental Mindoro Province, Mindoro, Philippines, 18 m depth, 10 April 2015, T.M. Gosliner 2015 Verde Island Passage Expedition. <named-content xmlns:xlink="http://www.w3.org/1999/xlink" content-type="dwc:institutional_code" xlink:type="simple">CASIZ</named-content> 208574 (morphotype B), one specimen (11 mm preserved), subsampled for molecular data and dissected, School Beach, <named-content xmlns:xlink="http://www.w3.org/1999/xlink" content-type="dwc:verbatimCoordinates" xlink:type="simple"><named-content content-type="geo-json" specific-use="{&#34;type&#34;:&#34;Point&#34;,&#34;coordinates&#34;:[120.950000,13.516000]}" id="NCID0EZJAK" xlink:type="simple">13.516°N, 120.950°E</named-content></named-content>, Batangas Channel, Puerto Galera, Oriental Mindoro Province, Mindoro, Philippines, 6–17 m depth, 8 April 2015, T.M. Gosliner 2015 Verde Island Passage Expedition. <named-content xmlns:xlink="http://www.w3.org/1999/xlink" content-type="dwc:institutional_code" xlink:type="simple">CASIZ</named-content> 176752 (morphotype C), one specimen (10 mm preserved), subsampled for molecular data, Pulau Gut, <named-content xmlns:xlink="http://www.w3.org/1999/xlink" content-type="dwc:verbatimCoordinates" xlink:type="simple"><named-content content-type="geo-json" specific-use="{&#34;type&#34;:&#34;Point&#34;,&#34;coordinates&#34;:[104.167000,2.664000]}" id="NCID0EGKAK" xlink:type="simple">2.664°N, 104.167°E</named-content></named-content>, Pulau Tioman, South China Sea, Peninsular Malaysia, 13 m depth, 4 October 2007, T.M. Gosliner. <named-content xmlns:xlink="http://www.w3.org/1999/xlink" content-type="dwc:institutional_code" xlink:type="simple">CASIZ</named-content> 176761 (morphotype D), one specimen (9 mm preserved), subsampled for molecular data, Tiger Point, <named-content xmlns:xlink="http://www.w3.org/1999/xlink" content-type="dwc:verbatimCoordinates" xlink:type="simple"><named-content content-type="geo-json" specific-use="{&#34;type&#34;:&#34;Point&#34;,&#34;coordinates&#34;:[104.061000,2.889000]}" id="NCID0ETKAK" xlink:type="simple">2.889°N, 104.061°E</named-content></named-content>, Pulau Tioman, South China Sea, Peninsular Malaysia, 17–19 m depth, 2 October 2007, T.M. Gosliner.</p></tp:treatment-sec><tp:treatment-sec sec-type="description" id="SECID0EYKAK"><title>Description.</title><p><bold><italic>External morphology</italic>.</bold> Living animal approximately 15 mm in length. Body white, with low tubercles on the notum; oval and elongated, with three marginal bands on the mantle edge. There is an outermost blue band followed by a deep red submarginal band and a yellow inner submarginal band. Brownish or orange dorsal spotting may be present over the surface of the mantle. In all cases the rhinophores are translucent reddish brown with white edges on the lamellae. The same pigment extends below the rhinophore club onto the stalks of the rhinophores. Rhinophore lamellae number 12–17. Gill branches reddish brown with white lines on the rachis. Nine or ten unipinnate gill branches held erectly when the gill is fully extended. This species exhibits four distinct morphotypes in addition to the unvarying elements described above. Morphotype A (Fig. <xref ref-type="fig" rid="F2">2c</xref>) has a translucent creamy white body with fine orange spots and blotches on the notum. The outermost portion of the mantle edge is surrounded by a thin opaque bluish white band, followed by a thicker deep red band and then a yellow-orange submarginal band. Gill and rhinophores are translucent red with white edges. Morphotype B (Fig. <xref ref-type="fig" rid="F2">2d</xref>) has a translucent pale yellow body with brown spots and blotches on the notum. The outermost portion of the mantle edge is surrounded by an opaque bluish white tinged band, followed by an irregular deep red and a yellow-orange submarginal band, with all three bands having similar widths. The gill and rhinophores are translucent brown with opaque cream edges. Morphotype C (Fig. <xref ref-type="fig" rid="F2">2e</xref>) has an opaque white body with a few low tubercles. The outermost portion of the mantle edge is surrounded by a thin, opaque, bluish white band, followed by thicker deep red and yellow-orange bands. The gill and rhinophores are translucent red with opaque white edges. Morphotype D (Fig. <xref ref-type="fig" rid="F2">2f</xref>) has a creamy white translucent body with densely speckled orange spots on the notum. The outermost portion of the mantle edge is surrounded by a thin opaque bluish white tinged band, followed by irregular deep red and yellow-orange bands, all three bands having similar widths. The gill and rhinophores are translucent red with opaque white edges.</p><p><bold><italic>Buccal mass and radula (morphotype B)</italic>.</bold> The muscular portion of the buccal mass is ~ 2× the size of the oral tube length (Fig. <xref ref-type="fig" rid="F5">5c</xref>). The chitinous labial cuticle is found at the anterior end of the muscular portion of the buccal mass, bearing long, bifurcated jaw rodlets (Fig. <xref ref-type="fig" rid="F8">8a, b</xref>). The radular formula of <named-content xmlns:xlink="http://www.w3.org/1999/xlink" content-type="dwc:institutional_code" xlink:type="simple">CASIZ</named-content> 208574 is 54 × 47.1.47 (Fig. <xref ref-type="fig" rid="F8">8c</xref>). The rachidian tooth has a flame-like shape and is blunt at the tips. The inner and outer surfaces of the inner lateral teeth have three or four denticles on each side of the central cusp (Fig. <xref ref-type="fig" rid="F8">8d</xref>). The central cusp on the inner lateral tooth is ~ 2× the length of the adjacent denticles. The middle lateral teeth have a long central cusp with 5–8 denticles (Fig. <xref ref-type="fig" rid="F8">8e</xref>). The outer lateral teeth are rounded and paddle-shaped with six or seven denticles (Fig. <xref ref-type="fig" rid="F8">8f</xref>).</p><fig id="F8" position="float" orientation="portrait"><object-id xmlns:xlink="http://www.w3.org/1999/xlink" content-type="doi" xlink:type="simple">10.3897/zookeys.1083.72939.figure8</object-id><object-id xmlns:xlink="http://www.w3.org/1999/xlink" content-type="arpha" xlink:type="simple">95E22A83-D1D0-535C-92E8-40B47C094D96</object-id><label>Figure 8.</label><caption><p>Scanning electron micrographs. <italic><tp:taxon-name><tp:taxon-name-part taxon-name-part-type="genus" reg="Goniobranchus">Goniobranchus</tp:taxon-name-part><tp:taxon-name-part taxon-name-part-type="species" reg="preciosus">preciosus</tp:taxon-name-part></tp:taxon-name></italic>, <named-content xmlns:xlink="http://www.w3.org/1999/xlink" content-type="dwc:institutional_code" xlink:type="simple">CASIZ</named-content> 208574, Philippines <bold>a</bold> jaw <bold>b</bold> jaw rodlets <bold>c</bold> radula <bold>d</bold> central teeth <bold>e</bold> mid-lateral teeth <bold>f</bold> outer lateral teeth.</p></caption><graphic xmlns:xlink="http://www.w3.org/1999/xlink" xlink:href="zookeys-1083-169-g008.jpg" position="float" orientation="portrait" xlink:type="simple" id="oo_638135.jpg"><uri content-type="original_file" xlink:type="simple">https://binary.pensoft.net/fig/638135</uri></graphic></fig><p><bold><italic>Reproductive system</italic></bold> (Fig. <xref ref-type="fig" rid="F5">5d</xref>). The thick, tubular ampulla narrows into a diverging short oviduct and long vas deferens. The proximal prostatic portion of the vas deferens is narrow and convoluted, then transitions into an equally thin muscular ejaculatory portion. The narrow ejaculatory portion elongates into a wider section and again narrows prior to entering the short penial bulb, which joins with the distal end of the vagina. The vagina is short and moderately wide. It terminates at the junction of the large, spherical bursa copulatrix, the curved, pyriform receptaculum seminis, and the uterine duct. The long narrow uterine duct emerges from junction of the vagina, bursa copulatrix, and the receptaculum seminis and enters into the female gland mass. The female gland mass has small albumen and membrane glands and a large mucous gland.</p></tp:treatment-sec><tp:treatment-sec sec-type="remarks" id="SECID0ELOAK"><title>Remarks.</title><p><xref ref-type="bibr" rid="B62">Rudman (1985)</xref> redescribed specimens of <italic><tp:taxon-name><tp:taxon-name-part taxon-name-part-type="genus" reg="Goniobranchus">G.</tp:taxon-name-part><tp:taxon-name-part taxon-name-part-type="species" reg="preciosus">preciosus</tp:taxon-name-part></tp:taxon-name></italic> from New Caledonia based on the description by <xref ref-type="bibr" rid="B31">Kelaart (1858)</xref> and the illustration in <xref ref-type="bibr" rid="B13">Eliot (1906)</xref> from Sri Lanka (as Ceylon). Rudman stated that <xref ref-type="bibr" rid="B13">Eliot’s (1906)</xref> reproduction of Kelaart’s drawing of <italic><tp:taxon-name><tp:taxon-name-part taxon-name-part-type="genus" reg="Doris">Doris</tp:taxon-name-part><tp:taxon-name-part taxon-name-part-type="species" reg="preci">preci</tp:taxon-name-part></tp:taxon-name></italic>os<italic>a</italic> did not match the original description of <italic><tp:taxon-name><tp:taxon-name-part taxon-name-part-type="genus" reg="Goniobranchus">G.</tp:taxon-name-part><tp:taxon-name-part taxon-name-part-type="species" reg="preciosus">preciosus</tp:taxon-name-part></tp:taxon-name></italic> by <xref ref-type="bibr" rid="B31">Kelaart (1858)</xref>. However, Kelaart’s written description and the reproduction of his drawing by <xref ref-type="bibr" rid="B13">Eliot (1906)</xref> clearly match the three main morphotypes of <italic><tp:taxon-name><tp:taxon-name-part taxon-name-part-type="genus" reg="Goniobranchus">G.</tp:taxon-name-part><tp:taxon-name-part taxon-name-part-type="species" reg="preciosus">preciosus</tp:taxon-name-part></tp:taxon-name></italic> found in this study. Additionally, <xref ref-type="bibr" rid="B14">Eliot (1909)</xref> reported on another <italic><tp:taxon-name><tp:taxon-name-part taxon-name-part-type="genus" reg="Goniobranchus">G.</tp:taxon-name-part><tp:taxon-name-part taxon-name-part-type="species" reg="preciosus">preciosus</tp:taxon-name-part></tp:taxon-name></italic> specimen collected by Willey in Sri Lanka that had a few obscure spots on its notum, but Eliot’s notes did not mention any light bluish tinge on the outermost mantle edge. <xref ref-type="bibr" rid="B62">Rudman (1985)</xref> doubted that <xref ref-type="bibr" rid="B14">Eliot’s (1909)</xref> specimen was the real <italic><tp:taxon-name><tp:taxon-name-part taxon-name-part-type="genus" reg="Goniobranchus">G.</tp:taxon-name-part><tp:taxon-name-part taxon-name-part-type="species" reg="precio">precio</tp:taxon-name-part></tp:taxon-name></italic>s<italic>us</italic> due to these few obscure spots and the absence of a light bluish margin. Hence, <xref ref-type="bibr" rid="B62">Rudman (1985)</xref> considered his specimen from New Caledonia as <italic><tp:taxon-name><tp:taxon-name-part taxon-name-part-type="genus" reg="Goniobranchus">G.</tp:taxon-name-part><tp:taxon-name-part taxon-name-part-type="species" reg="preciosus">preciosus</tp:taxon-name-part></tp:taxon-name></italic> based on the descriptions from both Kelaart and Eliot. However, Rudman’s specimen lacks the dense red spotting described by Kelaart, but illustrated by Eliot, and that is present in the specimens studied here. Eliot’s illustration matches <italic><tp:taxon-name><tp:taxon-name-part taxon-name-part-type="genus" reg="Goniobranchus">G.</tp:taxon-name-part><tp:taxon-name-part taxon-name-part-type="species" reg="preciosus">preciosus</tp:taxon-name-part></tp:taxon-name></italic> morphotype A found in this study. Based on the phylogenetic data in this study, the morphotype that matches Kelaart’s description (morphotype D; Fig. <xref ref-type="fig" rid="F2">2f</xref>) and the morphotype that matched Rudman’s description (<italic><tp:taxon-name><tp:taxon-name-part taxon-name-part-type="genus" reg="Goniobranchus">G.</tp:taxon-name-part><tp:taxon-name-part taxon-name-part-type="species" reg="fabulus">fabulus</tp:taxon-name-part></tp:taxon-name></italic> sp. nov.; Fig. <xref ref-type="fig" rid="F4">4a–c</xref>) are clearly distinct from each other. This distinction, as well as the fact that the species that Rudman identified as <italic><tp:taxon-name><tp:taxon-name-part taxon-name-part-type="genus" reg="Goniobranchus">G.</tp:taxon-name-part><tp:taxon-name-part taxon-name-part-type="species" reg="preciosus">preciosus</tp:taxon-name-part></tp:taxon-name></italic> is not found in the Indian Ocean and appears to be restricted to the Western and Central Pacific, suggest separate species and Rudman’s <italic><tp:taxon-name><tp:taxon-name-part taxon-name-part-type="genus" reg="Goniobranchus">G.</tp:taxon-name-part><tp:taxon-name-part taxon-name-part-type="species" reg="preciosus">preciosus</tp:taxon-name-part></tp:taxon-name></italic> is herein described as <tp:taxon-name><tp:taxon-name-part taxon-name-part-type="genus" reg="Goniobranchus">G.</tp:taxon-name-part></tp:taxon-name><italic><tp:taxon-name><tp:taxon-name-part taxon-name-part-type="genus" reg="Goniobranchus"/><tp:taxon-name-part taxon-name-part-type="species" reg="fabulus">fabulus</tp:taxon-name-part></tp:taxon-name></italic> sp. nov. These species have been frequently confused and often considered as a single species (e.g., <xref ref-type="bibr" rid="B21">Gosliner et al. 2018</xref>), but there are clear morphological distinctions as found in this study. In <italic><tp:taxon-name><tp:taxon-name-part taxon-name-part-type="genus" reg="Goniobranchus">G.</tp:taxon-name-part><tp:taxon-name-part taxon-name-part-type="species" reg="preciosus">preciosus</tp:taxon-name-part></tp:taxon-name></italic>, the mantle always has some low tubercles, whereas the notum is smooth in <italic><tp:taxon-name><tp:taxon-name-part taxon-name-part-type="genus" reg="Goniobranchus">G.</tp:taxon-name-part><tp:taxon-name-part taxon-name-part-type="species" reg="fabulus">fabulus</tp:taxon-name-part></tp:taxon-name></italic>. The gill branches of <italic><tp:taxon-name><tp:taxon-name-part taxon-name-part-type="genus" reg="Goniobranchus">G.</tp:taxon-name-part><tp:taxon-name-part taxon-name-part-type="species" reg="preciosus">preciosus</tp:taxon-name-part></tp:taxon-name></italic> are more erect than those of <italic><tp:taxon-name><tp:taxon-name-part taxon-name-part-type="genus" reg="Goniobranchus">G.</tp:taxon-name-part><tp:taxon-name-part taxon-name-part-type="species" reg="fabulus">fabulus</tp:taxon-name-part></tp:taxon-name></italic>. The gill and rhinophores of <italic><tp:taxon-name><tp:taxon-name-part taxon-name-part-type="genus" reg="Goniobranchus">G.</tp:taxon-name-part><tp:taxon-name-part taxon-name-part-type="species" reg="precious">precious</tp:taxon-name-part></tp:taxon-name></italic> are reddish brown, whereas they are reddish purple in <italic><tp:taxon-name><tp:taxon-name-part taxon-name-part-type="genus" reg="Goniobranchus">G.</tp:taxon-name-part><tp:taxon-name-part taxon-name-part-type="species" reg="fabulus">fabulus</tp:taxon-name-part></tp:taxon-name></italic>. In <italic><tp:taxon-name><tp:taxon-name-part taxon-name-part-type="genus" reg="Goniobranchus">G.</tp:taxon-name-part><tp:taxon-name-part taxon-name-part-type="species" reg="precious">precious</tp:taxon-name-part></tp:taxon-name></italic> the club and stalk of the rhinophores have reddish pigment whereas in <italic><tp:taxon-name><tp:taxon-name-part taxon-name-part-type="genus" reg="Goniobranchus">G.</tp:taxon-name-part><tp:taxon-name-part taxon-name-part-type="species" reg="fabulus">fabulus</tp:taxon-name-part></tp:taxon-name></italic> only the rhinophore club is pigmented and the stalk is the same white as the body. The two species overlap in the Philippines (present study), but <italic><tp:taxon-name><tp:taxon-name-part taxon-name-part-type="genus" reg="Goniobranchus">G.</tp:taxon-name-part><tp:taxon-name-part taxon-name-part-type="species" reg="preciosus">preciosus</tp:taxon-name-part></tp:taxon-name></italic> is found north and westwards from the Philippines and <italic><tp:taxon-name><tp:taxon-name-part taxon-name-part-type="genus" reg="Goniobranchus">G.</tp:taxon-name-part><tp:taxon-name-part taxon-name-part-type="species" reg="fabulus">fabulus</tp:taxon-name-part></tp:taxon-name></italic> is found to the south and eastwards from there.</p><p><italic><tp:taxon-name><tp:taxon-name-part taxon-name-part-type="genus" reg="Goniobranchus">Goniobranchus</tp:taxon-name-part><tp:taxon-name-part taxon-name-part-type="species" reg="preciosus">preciosus</tp:taxon-name-part></tp:taxon-name></italic> was recovered as a distinct species in the phylogenetic and <abbrev xmlns:xlink="http://www.w3.org/1999/xlink" xlink:title="Automatic Barcode Gap Discovery" id="ABBRID0ENYAK" xlink:type="simple">ABGD</abbrev> analyses and was sister to a clade containing <italic><tp:taxon-name><tp:taxon-name-part taxon-name-part-type="genus" reg="Goniobranchus">G.</tp:taxon-name-part><tp:taxon-name-part taxon-name-part-type="species" reg="daphne">daphne</tp:taxon-name-part></tp:taxon-name></italic> (interspecific <italic>p</italic>-<abbrev xmlns:xlink="http://www.w3.org/1999/xlink" xlink:title="cytochrome c oxidase subunit I" id="ABBRID0E5YAK" xlink:type="simple">COI</abbrev> distances between <italic><tp:taxon-name><tp:taxon-name-part taxon-name-part-type="genus" reg="Goniobranchus">G.</tp:taxon-name-part><tp:taxon-name-part taxon-name-part-type="species" reg="preciosus">preciosus</tp:taxon-name-part></tp:taxon-name></italic> and <italic><tp:taxon-name><tp:taxon-name-part taxon-name-part-type="genus" reg="Goniobranchus">G.</tp:taxon-name-part><tp:taxon-name-part taxon-name-part-type="species" reg="daphne">daphne</tp:taxon-name-part></tp:taxon-name></italic> = 7.4–7.9%; Table <xref ref-type="table" rid="T2">2</xref>), <italic><tp:taxon-name><tp:taxon-name-part taxon-name-part-type="genus" reg="Goniobranchus">Goniobranchus</tp:taxon-name-part><tp:taxon-name-part taxon-name-part-type="species" reg="fabulus">fabulus</tp:taxon-name-part></tp:taxon-name></italic> sp. nov. (interspecific <italic>p</italic>-<abbrev xmlns:xlink="http://www.w3.org/1999/xlink" xlink:title="cytochrome c oxidase subunit I" id="ABBRID0EJ1AK" xlink:type="simple">COI</abbrev> distances between <italic><tp:taxon-name><tp:taxon-name-part taxon-name-part-type="genus" reg="Goniobranchus">G.</tp:taxon-name-part><tp:taxon-name-part taxon-name-part-type="species" reg="preciosus">preciosus</tp:taxon-name-part></tp:taxon-name></italic> and <italic><tp:taxon-name><tp:taxon-name-part taxon-name-part-type="genus" reg="Goniobranchus">G.</tp:taxon-name-part><tp:taxon-name-part taxon-name-part-type="species" reg="fabulus">fabulus</tp:taxon-name-part></tp:taxon-name></italic> sp. nov. = 6.8–9.2%; Table <xref ref-type="table" rid="T2">2</xref>), and <italic><tp:taxon-name><tp:taxon-name-part taxon-name-part-type="genus" reg="Goniobranchus">G.</tp:taxon-name-part><tp:taxon-name-part taxon-name-part-type="species" reg="sinensis">sinensis</tp:taxon-name-part></tp:taxon-name></italic> (interspecific <italic>p</italic>-<abbrev xmlns:xlink="http://www.w3.org/1999/xlink" xlink:title="cytochrome c oxidase subunit I" id="ABBRID0EU2AK" xlink:type="simple">COI</abbrev> distances between <italic><tp:taxon-name><tp:taxon-name-part taxon-name-part-type="genus" reg="Goniobranchus">G.</tp:taxon-name-part><tp:taxon-name-part taxon-name-part-type="species" reg="preciosus">preciosus</tp:taxon-name-part></tp:taxon-name></italic> and <italic><tp:taxon-name><tp:taxon-name-part taxon-name-part-type="genus" reg="Goniobranchus">G.</tp:taxon-name-part><tp:taxon-name-part taxon-name-part-type="species" reg="sinensis">sinensis</tp:taxon-name-part></tp:taxon-name></italic>.= 7.1–9.8%; Table <xref ref-type="table" rid="T2">2</xref>). <italic><tp:taxon-name><tp:taxon-name-part taxon-name-part-type="genus" reg="Goniobranchus">Goniobranchus</tp:taxon-name-part><tp:taxon-name-part taxon-name-part-type="species" reg="preciosus">preciosus</tp:taxon-name-part></tp:taxon-name></italic> has a high level of intraspecific morphological diversity with the presence of four morphotypes confirmed in this study and yet showed little genetic difference (intraspecific distance within <italic><tp:taxon-name><tp:taxon-name-part taxon-name-part-type="genus" reg="Goniobranchus">G.</tp:taxon-name-part><tp:taxon-name-part taxon-name-part-type="species" reg="preciosus">preciosus</tp:taxon-name-part></tp:taxon-name></italic> = 0.4–2.7%; Table <xref ref-type="table" rid="T2">2</xref>). These four morphotypes have very close external morphological similarities with <italic><tp:taxon-name><tp:taxon-name-part taxon-name-part-type="genus" reg="Goniobranchus">G.</tp:taxon-name-part><tp:taxon-name-part taxon-name-part-type="species" reg="verrieri">verrieri</tp:taxon-name-part></tp:taxon-name></italic> morphotype B and <italic><tp:taxon-name><tp:taxon-name-part taxon-name-part-type="genus" reg="Goniobranchus">G.</tp:taxon-name-part><tp:taxon-name-part taxon-name-part-type="species" reg="sinensis">sinensis</tp:taxon-name-part></tp:taxon-name></italic>, with all of them having three marginal bands on the mantle edge and with <italic><tp:taxon-name><tp:taxon-name-part taxon-name-part-type="genus" reg="Goniobranchus">G.</tp:taxon-name-part><tp:taxon-name-part taxon-name-part-type="species" reg="verrieri">verrieri</tp:taxon-name-part></tp:taxon-name></italic> morphotype B and some morphotypes of <italic><tp:taxon-name><tp:taxon-name-part taxon-name-part-type="genus" reg="Goniobranchus">G.</tp:taxon-name-part><tp:taxon-name-part taxon-name-part-type="species" reg="sinensis">sinensis</tp:taxon-name-part></tp:taxon-name></italic> having spots and patches on the notum. However, <italic><tp:taxon-name><tp:taxon-name-part taxon-name-part-type="genus" reg="Goniobranchus">G.</tp:taxon-name-part><tp:taxon-name-part taxon-name-part-type="species" reg="verrieri">verrieri</tp:taxon-name-part></tp:taxon-name></italic> morphotype B has a greatly reduced outer white band compared to the much wider bluish bands of <italic><tp:taxon-name><tp:taxon-name-part taxon-name-part-type="genus" reg="Goniobranchus">G.</tp:taxon-name-part><tp:taxon-name-part taxon-name-part-type="species" reg="preciosus">preciosus</tp:taxon-name-part></tp:taxon-name></italic> and <italic><tp:taxon-name><tp:taxon-name-part taxon-name-part-type="genus" reg="Goniobranchus">G.</tp:taxon-name-part><tp:taxon-name-part taxon-name-part-type="species" reg="sinensis">sinensis</tp:taxon-name-part></tp:taxon-name></italic>. Only very subtle external morphological differences separate <italic><tp:taxon-name><tp:taxon-name-part taxon-name-part-type="genus" reg="Goniobranchus">G.</tp:taxon-name-part><tp:taxon-name-part taxon-name-part-type="species" reg="preciosus">preciosus</tp:taxon-name-part></tp:taxon-name></italic> from the other species in this study. <italic><tp:taxon-name><tp:taxon-name-part taxon-name-part-type="genus" reg="Goniobranchus">Goniobranchus</tp:taxon-name-part><tp:taxon-name-part taxon-name-part-type="species" reg="preciosus">preciosus</tp:taxon-name-part></tp:taxon-name></italic> morphotype A has a deeper red submarginal band while <italic><tp:taxon-name><tp:taxon-name-part taxon-name-part-type="genus" reg="Goniobranchus">G.</tp:taxon-name-part><tp:taxon-name-part taxon-name-part-type="species" reg="verrieri">verrieri</tp:taxon-name-part></tp:taxon-name></italic> morphotype B has a paler red submarginal band. <italic><tp:taxon-name><tp:taxon-name-part taxon-name-part-type="genus" reg="Goniobranchus">Goniobranchus</tp:taxon-name-part><tp:taxon-name-part taxon-name-part-type="species" reg="preciosus">preciosus</tp:taxon-name-part></tp:taxon-name></italic> morphotype B has a pale yellow body coloration that was not observed in any other specimens in this study. <italic><tp:taxon-name><tp:taxon-name-part taxon-name-part-type="genus" reg="Goniobranchus">Goniobranchus</tp:taxon-name-part><tp:taxon-name-part taxon-name-part-type="species" reg="preciosus">preciosus</tp:taxon-name-part></tp:taxon-name></italic> morphotype C is very similar to <italic><tp:taxon-name><tp:taxon-name-part taxon-name-part-type="genus" reg="Goniobranchus">G.</tp:taxon-name-part><tp:taxon-name-part taxon-name-part-type="species" reg="fabulus">fabulus</tp:taxon-name-part></tp:taxon-name></italic> morphotype A and <italic><tp:taxon-name><tp:taxon-name-part taxon-name-part-type="genus" reg="Goniobranchus">G.</tp:taxon-name-part><tp:taxon-name-part taxon-name-part-type="species" reg="sinensis">sinensis</tp:taxon-name-part></tp:taxon-name></italic> morphotype C; however, the gill and rhinophore colors are not the same: <italic><tp:taxon-name><tp:taxon-name-part taxon-name-part-type="genus" reg="Goniobranchus">G.</tp:taxon-name-part><tp:taxon-name-part taxon-name-part-type="species" reg="preciosus">preciosus</tp:taxon-name-part></tp:taxon-name></italic> has translucent red rhinophores and gills with opaque white edges, <italic><tp:taxon-name><tp:taxon-name-part taxon-name-part-type="genus" reg="Goniobranchus">G.</tp:taxon-name-part><tp:taxon-name-part taxon-name-part-type="species" reg="fabulus">fabulus</tp:taxon-name-part></tp:taxon-name></italic> morphotype A has reddish purple rhinophores and gills with opaque white edges, and <italic><tp:taxon-name><tp:taxon-name-part taxon-name-part-type="genus" reg="Goniobranchus">G.</tp:taxon-name-part><tp:taxon-name-part taxon-name-part-type="species" reg="sinensis">sinensis</tp:taxon-name-part></tp:taxon-name></italic> morphotype C has translucent red rhinophores and gills with opaque reddish purple edges. <italic><tp:taxon-name><tp:taxon-name-part taxon-name-part-type="genus" reg="Goniobranchus">Goniobranchus</tp:taxon-name-part><tp:taxon-name-part taxon-name-part-type="species" reg="preciosus">preciosus</tp:taxon-name-part></tp:taxon-name></italic> morphotype D has densely speckled orange spots on the notum and an opaque bluish white tinged band on the mantle edge and this character combination was not observed in any other specimens in this study. <italic><tp:taxon-name><tp:taxon-name-part taxon-name-part-type="genus" reg="Goniobranchus">Goniobranchus</tp:taxon-name-part><tp:taxon-name-part taxon-name-part-type="species" reg="preciosus">preciosus</tp:taxon-name-part></tp:taxon-name></italic> morphotype D also most closely matched the original external morphology of <italic><tp:taxon-name><tp:taxon-name-part taxon-name-part-type="genus" reg="Goniobranchus">G.</tp:taxon-name-part><tp:taxon-name-part taxon-name-part-type="species" reg="preciosus">preciosus</tp:taxon-name-part></tp:taxon-name></italic> as described by <xref ref-type="bibr" rid="B31">Kelaart (1858)</xref>.</p><p>With regards to internal morphology, <italic><tp:taxon-name><tp:taxon-name-part taxon-name-part-type="genus" reg="Goniobranchus">G.</tp:taxon-name-part><tp:taxon-name-part taxon-name-part-type="species" reg="preciosus">preciosus</tp:taxon-name-part></tp:taxon-name></italic> and <italic><tp:taxon-name><tp:taxon-name-part taxon-name-part-type="genus" reg="Goniobranchus">G.</tp:taxon-name-part><tp:taxon-name-part taxon-name-part-type="species" reg="sinensis">sinensis</tp:taxon-name-part></tp:taxon-name></italic> each have a flame-shaped rachidian tooth, but differ in their external colors and morphologies. <italic><tp:taxon-name><tp:taxon-name-part taxon-name-part-type="genus" reg="Goniobranchus">Goniobranchus</tp:taxon-name-part><tp:taxon-name-part taxon-name-part-type="species" reg="preciosus">preciosus</tp:taxon-name-part></tp:taxon-name></italic> has a tuberculate body texture, whereas <italic><tp:taxon-name><tp:taxon-name-part taxon-name-part-type="genus" reg="Goniobranchus">G.</tp:taxon-name-part><tp:taxon-name-part taxon-name-part-type="species" reg="sinensis">sinensis</tp:taxon-name-part></tp:taxon-name></italic> has a smooth notum. The rhinophores of <italic><tp:taxon-name><tp:taxon-name-part taxon-name-part-type="genus" reg="Goniobranchus">G.</tp:taxon-name-part><tp:taxon-name-part taxon-name-part-type="species" reg="preciosus">preciosus</tp:taxon-name-part></tp:taxon-name></italic> are reddish brown and have spots of the same color extending onto the rhinophoral stalk. In <italic><tp:taxon-name><tp:taxon-name-part taxon-name-part-type="genus" reg="Goniobranchus">G.</tp:taxon-name-part><tp:taxon-name-part taxon-name-part-type="species" reg="sinensis">sinensis</tp:taxon-name-part></tp:taxon-name></italic>, the rhinophores have reddish purple edges along the lamellae of the club and solid reddish purple rather than scattered spots extending onto the rhinophore stalk. Both species have three marginal bands which are similar in color but in <italic><tp:taxon-name><tp:taxon-name-part taxon-name-part-type="genus" reg="Goniobranchus">G.</tp:taxon-name-part><tp:taxon-name-part taxon-name-part-type="species" reg="preciosus">preciosus</tp:taxon-name-part></tp:taxon-name></italic> the innermost band is more yellow-orange whereas it is more yellow <italic>in <tp:taxon-name><tp:taxon-name-part taxon-name-part-type="genus" reg="Goniobranchus">G.</tp:taxon-name-part><tp:taxon-name-part taxon-name-part-type="species" reg="sinensis">sinensis</tp:taxon-name-part></tp:taxon-name></italic>. These differences in color are subtle but appear to be consistent in the specimens studied here.</p><p>The high morphological diversity of <italic><tp:taxon-name><tp:taxon-name-part taxon-name-part-type="genus" reg="Goniobranchus">G.</tp:taxon-name-part><tp:taxon-name-part taxon-name-part-type="species" reg="preciosus">preciosus</tp:taxon-name-part></tp:taxon-name></italic> suggests two different forms of morphological adaptations. <italic><tp:taxon-name><tp:taxon-name-part taxon-name-part-type="genus" reg="Goniobranchus">Goniobranchus</tp:taxon-name-part><tp:taxon-name-part taxon-name-part-type="species" reg="preciosus">preciosus</tp:taxon-name-part></tp:taxon-name></italic> had different color patterns within the same locality, with two different morphotypes occurring both in the Philippines and in Peninsular Malaysia. At the same time, from a regional perspective, <italic><tp:taxon-name><tp:taxon-name-part taxon-name-part-type="genus" reg="Goniobranchus">G.</tp:taxon-name-part><tp:taxon-name-part taxon-name-part-type="species" reg="preciosus">preciosus</tp:taxon-name-part></tp:taxon-name></italic> had color patterns specific to each locality. This is not the first time such a situation has been observed in nudibranchs, as previous studies have demonstrated a form of mimicry in chromodorid nudibranchs resulting in certain chromodorid species displaying morphological variation within a locality as well as individuals with same color pattern within the same locality turning out to be different species (<xref ref-type="bibr" rid="B48">Padula et al. 2016</xref>; <xref ref-type="bibr" rid="B35">Layton et al. 2018</xref>, <xref ref-type="bibr" rid="B36">2020</xref>).</p></tp:treatment-sec><tp:treatment-sec><!--Section generated to contain objects referenced in tp:taxon-treatment.--><fig id="F2" position="float" orientation="portrait"><object-id xmlns:xlink="http://www.w3.org/1999/xlink" content-type="doi" xlink:type="simple">10.3897/zookeys.1083.72939.figure2</object-id><object-id xmlns:xlink="http://www.w3.org/1999/xlink" content-type="arpha" xlink:type="simple">B3A283F9-018E-5092-AA54-8C63904DEFD5</object-id><label>Figure 2.</label><caption><p><bold>a, b</bold><italic><tp:taxon-name><tp:taxon-name-part taxon-name-part-type="genus" reg="Goniobranchus">Goniobranchus</tp:taxon-name-part><tp:taxon-name-part taxon-name-part-type="species" reg="albonares">albonares</tp:taxon-name-part></tp:taxon-name></italic><bold>a</bold><named-content xmlns:xlink="http://www.w3.org/1999/xlink" content-type="dwc:institutional_code" xlink:type="simple">CASIZ</named-content> 191440, Papua New Guinea <bold>b</bold><named-content xmlns:xlink="http://www.w3.org/1999/xlink" content-type="dwc:institutional_code" xlink:type="simple">CASIZ</named-content> 228939, Philippines <bold>c–f</bold><italic><tp:taxon-name><tp:taxon-name-part taxon-name-part-type="genus" reg="Goniobranchus">Goniobranchus</tp:taxon-name-part><tp:taxon-name-part taxon-name-part-type="species" reg="preciosus">preciosus</tp:taxon-name-part></tp:taxon-name></italic><bold>c</bold><named-content xmlns:xlink="http://www.w3.org/1999/xlink" content-type="dwc:institutional_code" xlink:type="simple">CASIZ</named-content> 208415, Morphotype A, Philippines <bold>d</bold><named-content xmlns:xlink="http://www.w3.org/1999/xlink" content-type="dwc:institutional_code" xlink:type="simple">CASIZ</named-content> 208574, Morphotype B, Philippines <bold>e</bold><named-content xmlns:xlink="http://www.w3.org/1999/xlink" content-type="dwc:institutional_code" xlink:type="simple">CASIZ</named-content> 176752, Morphotype C, Peninsular Malaysia <bold>f</bold><named-content xmlns:xlink="http://www.w3.org/1999/xlink" content-type="dwc:institutional_code" xlink:type="simple">CASIZ</named-content> 176761, Morphotype D, Peninsular Malaysia <bold>g, h</bold><italic><tp:taxon-name><tp:taxon-name-part taxon-name-part-type="genus" reg="Goniobranchus">Goniobranchus</tp:taxon-name-part><tp:taxon-name-part taxon-name-part-type="species" reg="rubrocornutus">rubrocornutus</tp:taxon-name-part></tp:taxon-name></italic><bold>g</bold><named-content xmlns:xlink="http://www.w3.org/1999/xlink" content-type="dwc:institutional_code" xlink:type="simple">CASIZ</named-content> 203047, Morphotype A, Philippines <bold>h</bold><named-content xmlns:xlink="http://www.w3.org/1999/xlink" content-type="dwc:institutional_code" xlink:type="simple">CASIZ</named-content> 208563, Morphotype B, Philippines. Photographs TMG. Scale bars: 1 cm.</p></caption><graphic xmlns:xlink="http://www.w3.org/1999/xlink" xlink:href="zookeys-1083-169-g002.jpg" position="float" orientation="portrait" xlink:type="simple" id="oo_638129.jpg"><uri content-type="original_file" xlink:type="simple">https://binary.pensoft.net/fig/638129</uri></graphic></fig><fig id="F5" position="float" orientation="portrait"><object-id xmlns:xlink="http://www.w3.org/1999/xlink" content-type="doi" xlink:type="simple">10.3897/zookeys.1083.72939.figure5</object-id><object-id xmlns:xlink="http://www.w3.org/1999/xlink" content-type="arpha" xlink:type="simple">0B8100DE-1597-5DF6-9A16-B54E7F34BB22</object-id><label>Figure 5.</label><caption><p><bold>a</bold> buccal mass of <italic><tp:taxon-name><tp:taxon-name-part taxon-name-part-type="genus" reg="Goniobranchus">Goniobranchus</tp:taxon-name-part><tp:taxon-name-part taxon-name-part-type="species" reg="albonares">albonares</tp:taxon-name-part></tp:taxon-name></italic>, <named-content xmlns:xlink="http://www.w3.org/1999/xlink" content-type="dwc:institutional_code" xlink:type="simple">CASIZ</named-content> 228939 <bold>b</bold> reproductive system of <italic><tp:taxon-name><tp:taxon-name-part taxon-name-part-type="genus" reg="Goniobranchus">Goniobranchus</tp:taxon-name-part><tp:taxon-name-part taxon-name-part-type="species" reg="albonares">albonares</tp:taxon-name-part></tp:taxon-name></italic>, <named-content xmlns:xlink="http://www.w3.org/1999/xlink" content-type="dwc:institutional_code" xlink:type="simple">CASIZ</named-content> 228939 <bold>c</bold> buccal mass of <italic><tp:taxon-name><tp:taxon-name-part taxon-name-part-type="genus" reg="Goniobranchus">Goniobranchus</tp:taxon-name-part><tp:taxon-name-part taxon-name-part-type="species" reg="preciosus">preciosus</tp:taxon-name-part></tp:taxon-name></italic>, <named-content xmlns:xlink="http://www.w3.org/1999/xlink" content-type="dwc:institutional_code" xlink:type="simple">CASIZ</named-content> 208574 <bold>d</bold> reproductive system of <italic><tp:taxon-name><tp:taxon-name-part taxon-name-part-type="genus" reg="Goniobranchus">Goniobranchus</tp:taxon-name-part><tp:taxon-name-part taxon-name-part-type="species" reg="preciosus">preciosus</tp:taxon-name-part></tp:taxon-name></italic>, <named-content xmlns:xlink="http://www.w3.org/1999/xlink" content-type="dwc:institutional_code" xlink:type="simple">CASIZ</named-content> 208574 <bold>e</bold> buccal mass of <italic><tp:taxon-name><tp:taxon-name-part taxon-name-part-type="genus" reg="Goniobranchus">Goniobranchus</tp:taxon-name-part><tp:taxon-name-part taxon-name-part-type="species" reg="rubrocornutus">rubrocornutus</tp:taxon-name-part></tp:taxon-name></italic>, <named-content xmlns:xlink="http://www.w3.org/1999/xlink" content-type="dwc:institutional_code" xlink:type="simple">CASIZ</named-content> 203047 <bold>f</bold> reproductive system of <italic><tp:taxon-name><tp:taxon-name-part taxon-name-part-type="genus" reg="Goniobranchus">Goniobranchus</tp:taxon-name-part><tp:taxon-name-part taxon-name-part-type="species" reg="rubrocornutus">rubrocornutus</tp:taxon-name-part></tp:taxon-name></italic>, <named-content xmlns:xlink="http://www.w3.org/1999/xlink" content-type="dwc:institutional_code" xlink:type="simple">CASIZ</named-content> 203047. Abbreviations: am, ampulla; bb, buccal bulb; bc, bursa copulatrix; ej, ejaculatory duct; es, esophagus; fgm, female gland mass; ot, oral tube; p, penis; pr, prostate; ra, radular sac; rs, receptaculum seminis; va, vagina; mu, mucous gland. Scale bars: 0.1 mm (<bold>a, b, e, f</bold>); 1 mm (<bold>c, d</bold>).</p></caption><graphic xmlns:xlink="http://www.w3.org/1999/xlink" xlink:href="zookeys-1083-169-g005.jpg" position="float" orientation="portrait" xlink:type="simple" id="oo_638132.jpg"><uri content-type="original_file" xlink:type="simple">https://binary.pensoft.net/fig/638132</uri></graphic></fig><fig id="F4" position="float" orientation="portrait"><object-id xmlns:xlink="http://www.w3.org/1999/xlink" content-type="doi" xlink:type="simple">10.3897/zookeys.1083.72939.figure4</object-id><object-id xmlns:xlink="http://www.w3.org/1999/xlink" content-type="arpha" xlink:type="simple">DAEED614-4027-596C-854C-955AEEBF870E</object-id><label>Figure 4.</label><caption><p><italic><tp:taxon-name><tp:taxon-name-part taxon-name-part-type="genus" reg="Goniobranchus">Goniobranchus</tp:taxon-name-part><tp:taxon-name-part taxon-name-part-type="species" reg="fabulus">fabulus</tp:taxon-name-part></tp:taxon-name></italic> sp. nov. <bold>a</bold><named-content xmlns:xlink="http://www.w3.org/1999/xlink" content-type="dwc:institutional_code" xlink:type="simple">CASIZ</named-content> 177517, morphotype A, Philippines <bold>b</bold><named-content xmlns:xlink="http://www.w3.org/1999/xlink" content-type="dwc:institutional_code" xlink:type="simple">CASIZ</named-content> 177685, morphotype A, Philippines <bold>c</bold><named-content xmlns:xlink="http://www.w3.org/1999/xlink" content-type="dwc:institutional_code" xlink:type="simple">CASIZ</named-content> 201949, morphotype A, Philippines <bold>d</bold><named-content xmlns:xlink="http://www.w3.org/1999/xlink" content-type="dwc:institutional_code" xlink:type="simple">CASIZ</named-content> 191118, morphotype B, Papua New Guinea. Photographs TMG. Scale bars: 1 cm.</p></caption><graphic xmlns:xlink="http://www.w3.org/1999/xlink" xlink:href="zookeys-1083-169-g004.jpg" position="float" orientation="portrait" xlink:type="simple" id="oo_638131.jpg"><uri content-type="original_file" xlink:type="simple">https://binary.pensoft.net/fig/638131</uri></graphic></fig><table-wrap id="T2" position="float" orientation="portrait"><label>Table 2.</label><caption><p>Interspecific and intraspecific range of distances among and within clades in percentages (%).</p></caption><table id="TID0E54AK" rules="all"><tbody><tr><th rowspan="1" colspan="1"/><th rowspan="1" colspan="1">
                  <italic>
                    <tp:taxon-name><tp:taxon-name-part taxon-name-part-type="genus" reg="Goniobranchus">Goniobranchus</tp:taxon-name-part><tp:taxon-name-part taxon-name-part-type="species" reg="albonares">albonares</tp:taxon-name-part></tp:taxon-name>
                  </italic>
                </th><th rowspan="1" colspan="1">
                  <italic>
                    <tp:taxon-name><tp:taxon-name-part taxon-name-part-type="genus" reg="Goniobranchus">Goniobranchus</tp:taxon-name-part><tp:taxon-name-part taxon-name-part-type="species" reg="preciosus">preciosus</tp:taxon-name-part></tp:taxon-name>
                  </italic>
                </th><th rowspan="1" colspan="1">
                  <italic>
                    <tp:taxon-name><tp:taxon-name-part taxon-name-part-type="genus" reg="Goniobranchus">Goniobranchus</tp:taxon-name-part><tp:taxon-name-part taxon-name-part-type="species" reg="rubrocornutus">rubrocornutus</tp:taxon-name-part></tp:taxon-name>
                  </italic>
                </th><th rowspan="1" colspan="1">
                  <italic>
                    <tp:taxon-name><tp:taxon-name-part taxon-name-part-type="genus" reg="Goniobranchus">Goniobranchus</tp:taxon-name-part><tp:taxon-name-part taxon-name-part-type="species" reg="sinensis">sinensis</tp:taxon-name-part></tp:taxon-name>
                  </italic>
                </th><th rowspan="1" colspan="1">
                  <italic>
                    <tp:taxon-name><tp:taxon-name-part taxon-name-part-type="genus" reg="Goniobranchus">Goniobranchus</tp:taxon-name-part><tp:taxon-name-part taxon-name-part-type="species" reg="verrieri">verrieri</tp:taxon-name-part></tp:taxon-name>
                  </italic>
                </th><th rowspan="1" colspan="1"><italic><tp:taxon-name><tp:taxon-name-part taxon-name-part-type="genus" reg="Goniobranchus">Goniobranchus</tp:taxon-name-part><tp:taxon-name-part taxon-name-part-type="species" reg="fabulus">fabulus</tp:taxon-name-part></tp:taxon-name></italic> sp. nov.</th><th rowspan="1" colspan="1">
                  <italic>
                    <tp:taxon-name><tp:taxon-name-part taxon-name-part-type="genus" reg="Goniobranchus">Goniobranchus</tp:taxon-name-part><tp:taxon-name-part taxon-name-part-type="species" reg="daphne">daphne</tp:taxon-name-part></tp:taxon-name>
                  </italic>
                </th></tr><tr><td rowspan="1" colspan="1">
                  <italic>
                    <tp:taxon-name><tp:taxon-name-part taxon-name-part-type="genus" reg="Goniobranchus">Goniobranchus</tp:taxon-name-part><tp:taxon-name-part taxon-name-part-type="species" reg="albonares">albonares</tp:taxon-name-part></tp:taxon-name>
                  </italic>
                </td><td rowspan="1" colspan="1">1.1–5.2</td><td rowspan="1" colspan="1">–</td><td rowspan="1" colspan="1">–</td><td rowspan="1" colspan="1">–</td><td rowspan="1" colspan="1">–</td><td rowspan="1" colspan="1">–</td><td rowspan="1" colspan="1">–</td></tr><tr><td rowspan="1" colspan="1">
                  <italic>
                    <tp:taxon-name><tp:taxon-name-part taxon-name-part-type="genus" reg="Goniobranchus">Goniobranchus</tp:taxon-name-part><tp:taxon-name-part taxon-name-part-type="species" reg="preciosus">preciosus</tp:taxon-name-part></tp:taxon-name>
                  </italic>
                </td><td rowspan="1" colspan="1">15.5–18.6</td><td rowspan="1" colspan="1">0.4–2.7</td><td rowspan="1" colspan="1">–</td><td rowspan="1" colspan="1">–</td><td rowspan="1" colspan="1">–</td><td rowspan="1" colspan="1">–</td><td rowspan="1" colspan="1">–</td></tr><tr><td rowspan="1" colspan="1">
                  <italic>
                    <tp:taxon-name><tp:taxon-name-part taxon-name-part-type="genus" reg="Goniobranchus">Goniobranchus</tp:taxon-name-part><tp:taxon-name-part taxon-name-part-type="species" reg="rubrocornutus">rubrocornutus</tp:taxon-name-part></tp:taxon-name>
                  </italic>
                </td><td rowspan="1" colspan="1">14.8–16.1</td><td rowspan="1" colspan="1">9.9–10.8</td><td rowspan="1" colspan="1">0.0</td><td rowspan="1" colspan="1">–</td><td rowspan="1" colspan="1">–</td><td rowspan="1" colspan="1">–</td><td rowspan="1" colspan="1">–</td></tr><tr><td rowspan="1" colspan="1">
                  <italic>
                    <tp:taxon-name><tp:taxon-name-part taxon-name-part-type="genus" reg="Goniobranchus">Goniobranchus</tp:taxon-name-part><tp:taxon-name-part taxon-name-part-type="species" reg="sinensis">sinensis</tp:taxon-name-part></tp:taxon-name>
                  </italic>
                </td><td rowspan="1" colspan="1">14.3–16.6</td><td rowspan="1" colspan="1">7.1–9.8</td><td rowspan="1" colspan="1">9.6–11.2</td><td rowspan="1" colspan="1">0.0–1.4</td><td rowspan="1" colspan="1">–</td><td rowspan="1" colspan="1">–</td><td rowspan="1" colspan="1">–</td></tr><tr><td rowspan="1" colspan="1">
                  <italic>
                    <tp:taxon-name><tp:taxon-name-part taxon-name-part-type="genus" reg="Goniobranchus">Goniobranchus</tp:taxon-name-part><tp:taxon-name-part taxon-name-part-type="species" reg="verrieri">verrieri</tp:taxon-name-part></tp:taxon-name>
                  </italic>
                </td><td rowspan="1" colspan="1">16.0–18.2</td><td rowspan="1" colspan="1">10.8–12.6</td><td rowspan="1" colspan="1">10.7–11.8</td><td rowspan="1" colspan="1">10.0–12.1</td><td rowspan="1" colspan="1">1.3–3.7</td><td rowspan="1" colspan="1">–</td><td rowspan="1" colspan="1">–</td></tr><tr><td rowspan="1" colspan="1"><italic><tp:taxon-name><tp:taxon-name-part taxon-name-part-type="genus" reg="Goniobranchus">Goniobranchus</tp:taxon-name-part><tp:taxon-name-part taxon-name-part-type="species" reg="fabulus">fabulus</tp:taxon-name-part></tp:taxon-name></italic> sp. nov.</td><td rowspan="1" colspan="1">14.0–18.2</td><td rowspan="1" colspan="1">6.8–9.2</td><td rowspan="1" colspan="1">7.8–9.3</td><td rowspan="1" colspan="1">6.3–8.6</td><td rowspan="1" colspan="1">10.1–12.0</td><td rowspan="1" colspan="1">0.2–3.4</td><td rowspan="1" colspan="1">–</td></tr><tr><td rowspan="1" colspan="1">
                  <italic>
                    <tp:taxon-name><tp:taxon-name-part taxon-name-part-type="genus" reg="Goniobranchus">Goniobranchus</tp:taxon-name-part><tp:taxon-name-part taxon-name-part-type="species" reg="daphne">daphne</tp:taxon-name-part></tp:taxon-name>
                  </italic>
                </td><td rowspan="1" colspan="1">15.3–17.5</td><td rowspan="1" colspan="1">7.4–7.9</td><td rowspan="1" colspan="1">8.9–9.0</td><td rowspan="1" colspan="1">6.7–8.5</td><td rowspan="1" colspan="1">10.8–11.4</td><td rowspan="1" colspan="1">2.5–4.5</td><td rowspan="1" colspan="1">0.5</td></tr></tbody></table></table-wrap></tp:treatment-sec><ref-list><ref id="B13"><mixed-citation xmlns:xlink="http://www.w3.org/1999/xlink" xlink:type="simple"><person-group><name name-style="western"><surname>Eliot</surname><given-names>CNE</given-names></name></person-group> (<year>1906</year>) <article-title>On the nudibranchs of southern India and Ceylon, with special reference to the drawings by Kelaart and the collections belonging to Alder and Hancock preserved in the Hancock Museum at Newcastle-on-Tyne.</article-title><source>Proceedings of the Zoological Society of London</source><volume>1906</volume>: <fpage>636</fpage>–<lpage>691</lpage>. <ext-link xlink:href="https://www.biodiversitylibrary.org/page/31208359" ext-link-type="uri" xlink:type="simple">https://www.biodiversitylibrary.org/page/31208359</ext-link></mixed-citation></ref><ref id="B14"><mixed-citation xmlns:xlink="http://www.w3.org/1999/xlink" xlink:type="simple"><person-group><name name-style="western"><surname>Eliot</surname><given-names>CNE</given-names></name></person-group> (<year>1909</year>) <article-title>Notes on a collection of nudibranchs from Ceylon.</article-title><source>Spolia Zeylanica</source><volume>6</volume>: <fpage>79</fpage>–<lpage>95</lpage>. <ext-link xlink:href="https://www.biodiversitylibrary.org/page/59022094" ext-link-type="uri" xlink:type="simple">https://www.biodiversitylibrary.org/page/59022094</ext-link></mixed-citation></ref><ref id="B19"><mixed-citation xmlns:xlink="http://www.w3.org/1999/xlink" xlink:type="simple"><person-group><name name-style="western"><surname>Gosliner</surname><given-names>T</given-names></name><name name-style="western"><surname>Behrens</surname><given-names>D</given-names></name><name name-style="western"><surname>Valdés</surname><given-names>Á</given-names></name></person-group> (<year>2008</year>) <source>Indo-Pacific Nudibranchs and Sea Slugs: A Field Guide to the World’s Most Diverse Fauna.</source><publisher-name>Sea Challengers/California Academy of Sciences</publisher-name>, <publisher-loc>Gig Harbor/San Francisco</publisher-loc>, <size units="page">426 pp</size>.</mixed-citation></ref><ref id="B20"><mixed-citation xmlns:xlink="http://www.w3.org/1999/xlink" xlink:type="simple"><person-group><name name-style="western"><surname>Gosliner</surname><given-names>T</given-names></name><name name-style="western"><surname>Valdés</surname><given-names>Á</given-names></name><name name-style="western"><surname>Behrens</surname><given-names>D</given-names></name></person-group> (<year>2015</year>) <source>Nudibranch &amp; Sea Slug Identification Indo-Pacific. First edition.</source><publisher-name>New World Publications</publisher-name>, <publisher-loc>Jacksonville</publisher-loc>, <size units="page">408 pp</size>.</mixed-citation></ref><ref id="B21"><mixed-citation xmlns:xlink="http://www.w3.org/1999/xlink" xlink:type="simple"><person-group><name name-style="western"><surname>Gosliner</surname><given-names>TM</given-names></name><name name-style="western"><surname>Valdés</surname><given-names>Á</given-names></name><name name-style="western"><surname>Behrens</surname><given-names>DW</given-names></name></person-group> (<year>2018</year>) <source>Nudibranch and Sea Slug Identification: Indo-Pacific. Second edition.</source><publisher-name>New World Publications</publisher-name>, <publisher-loc>Jacksonville</publisher-loc>, <size units="page">451 pp</size>.</mixed-citation></ref><ref id="B62"><mixed-citation xmlns:xlink="http://www.w3.org/1999/xlink" xlink:type="simple"><person-group><name name-style="western"><surname>Rudman</surname><given-names>WB</given-names></name></person-group> (<year>1985</year>) <article-title>The <tp:taxon-name><tp:taxon-name-part taxon-name-part-type="family">Chromodorididae</tp:taxon-name-part></tp:taxon-name> (<tp:taxon-name><tp:taxon-name-part taxon-name-part-type="subclass">Opisthobranchia</tp:taxon-name-part></tp:taxon-name>: <tp:taxon-name><tp:taxon-name-part taxon-name-part-type="phylum">Mollusca</tp:taxon-name-part></tp:taxon-name>) of the Indo-West Pacific: <italic><tp:taxon-name><tp:taxon-name-part taxon-name-part-type="genus">Chromodoris</tp:taxon-name-part><tp:taxon-name-part taxon-name-part-type="species">aureomarginata</tp:taxon-name-part></tp:taxon-name></italic>, <italic><tp:taxon-name><tp:taxon-name-part taxon-name-part-type="genus">C.</tp:taxon-name-part><tp:taxon-name-part taxon-name-part-type="species">verrieri</tp:taxon-name-part></tp:taxon-name></italic> and <italic><tp:taxon-name><tp:taxon-name-part taxon-name-part-type="genus">C.</tp:taxon-name-part><tp:taxon-name-part taxon-name-part-type="species">fidelis</tp:taxon-name-part></tp:taxon-name></italic> color groups.</article-title><source>Zoological Journal of the Linnean Society</source><volume>83</volume>: <fpage>241</fpage>–<lpage>299</lpage>. <ext-link xlink:href="10.1111/j.1096-3642.1985.tb00875.x" ext-link-type="doi" xlink:type="simple">https://doi.org/10.1111/j.1096-3642.1985.tb00875.x</ext-link></mixed-citation></ref><ref id="B12"><mixed-citation xmlns:xlink="http://www.w3.org/1999/xlink" xlink:type="simple"><person-group><name name-style="western"><surname>Debelius</surname><given-names>H</given-names></name><name name-style="western"><surname>Kuiter</surname><given-names>RH</given-names></name></person-group> (<year>2007</year>) <source>Nudibranchs of the World.</source><publisher-name>IKAN-Unterwasserarchiv</publisher-name>, <publisher-loc>Frankfurt</publisher-loc>, <size units="page">360 pp</size>.</mixed-citation></ref><ref id="B9"><mixed-citation xmlns:xlink="http://www.w3.org/1999/xlink" xlink:type="simple"><person-group><name name-style="western"><surname>Coleman</surname><given-names>N</given-names></name></person-group> (<year>2008</year>) <source>Nudibranchs Encyclopedia: Catalogue of Asia/Indo-Pacific Sea Slugs.</source><publisher-name>Neville Coleman’s Underwater Geographic Pty Limited</publisher-name>, <publisher-loc>Queensland</publisher-loc>, <size units="page">416 pp</size>.</mixed-citation></ref><ref id="B31"><mixed-citation xmlns:xlink="http://www.w3.org/1999/xlink" xlink:type="simple"><person-group><name name-style="western"><surname>Kelaart</surname><given-names>EF</given-names></name></person-group> (<year>1858</year>) <article-title>Descriptions of new and little known species of Ceylon nudibranchiate molluscs and zoophytes.</article-title><source>Journal of the Ceylon Branch of the Royal Asiatic Society, Colombo</source><volume>3</volume>(<issue>1</issue>): <fpage>84</fpage>–<lpage>139</lpage>. <ext-link xlink:href="https://www.biodiversitylibrary.org/page/43940429" ext-link-type="uri" xlink:type="simple">https://www.biodiversitylibrary.org/page/43940429</ext-link></mixed-citation></ref><ref id="B34"><mixed-citation xmlns:xlink="http://www.w3.org/1999/xlink" xlink:type="simple"><person-group><name name-style="western"><surname>Kumar</surname><given-names>JSY</given-names></name><name name-style="western"><surname>Venkatraman</surname><given-names>C</given-names></name><name name-style="western"><surname>Shrinivaasu</surname><given-names>S</given-names></name><name name-style="western"><surname>Raghunathan</surname><given-names>C</given-names></name></person-group> (<year>2019</year>) <article-title>New records of Opisthobranchs (<tp:taxon-name><tp:taxon-name-part taxon-name-part-type="phylum">Mollusca</tp:taxon-name-part></tp:taxon-name>: <tp:taxon-name><tp:taxon-name-part taxon-name-part-type="class">Gastropoda</tp:taxon-name-part></tp:taxon-name>) from Gulf of Mannar, India.</article-title><source>Indian Journal of Geo Marine Sciences</source><volume>48</volume>(<issue>10</issue>): <fpage>1508</fpage>–<lpage>1515</lpage>. <ext-link xlink:href="http://nopr.niscair.res.in/handle/123456789/51165" ext-link-type="uri" xlink:type="simple">http://nopr.niscair.res.in/handle/123456789/51165</ext-link></mixed-citation></ref><ref id="B41"><mixed-citation xmlns:xlink="http://www.w3.org/1999/xlink" xlink:type="simple"><person-group><name name-style="western"><surname>Mehrotra</surname><given-names>R</given-names></name><name name-style="western"><surname>Caballer Gutiérrez</surname><given-names>MA</given-names></name><name name-style="western"><surname>Scott</surname><given-names>C</given-names></name><name name-style="western"><surname>Monchanin</surname><given-names>C</given-names></name><name name-style="western"><surname>Viyakarn</surname><given-names>V</given-names></name><name name-style="western"><surname>Chavanich</surname><given-names>S</given-names></name></person-group> (<year>2021</year>) <article-title>An updated inventory of sea slugs from Koh Tao, Thailand, with notes on their ecology and a dramatic biodiversity increase for Thai waters.</article-title><source>ZooKeys</source><volume>1042</volume>: <fpage>73</fpage>–<lpage>188</lpage>. <ext-link xlink:href="https://doi.or/10.3897/zookeys.1042.64474" ext-link-type="uri" xlink:type="simple">https://doi.or/10.3897/zookeys.1042.64474</ext-link></mixed-citation></ref><ref id="B44"><mixed-citation xmlns:xlink="http://www.w3.org/1999/xlink" xlink:type="simple"><person-group><name name-style="western"><surname>Nakano</surname><given-names>R</given-names></name></person-group> (<year>2018</year>) <source>Field Guide to Sea Slugs and Nudibranchs of Japan.</source><publisher-name>Bun-ichi Co.</publisher-name>, <publisher-loc>Tokyo</publisher-loc>, <size units="page">544 pp</size>.</mixed-citation></ref><ref id="B46"><mixed-citation xmlns:xlink="http://www.w3.org/1999/xlink" xlink:type="simple"><person-group><name name-style="western"><surname>Ono</surname><given-names>A</given-names></name><name name-style="western"><surname>Katou</surname><given-names>S</given-names></name></person-group> (<year>2020</year>) <source>Nudibranch and Sea Slug Illustrated.</source><publisher-name>Seibundo-shinkosha</publisher-name>, <publisher-loc>Tokyo</publisher-loc>, <size units="page">591 pp</size>.</mixed-citation></ref><ref id="B48"><mixed-citation xmlns:xlink="http://www.w3.org/1999/xlink" xlink:type="simple"><person-group><name name-style="western"><surname>Padula</surname><given-names>V</given-names></name><name name-style="western"><surname>Bahia</surname><given-names>J</given-names></name><name name-style="western"><surname>Stöger</surname><given-names>I</given-names></name><name name-style="western"><surname>Camacho-García</surname><given-names>Y</given-names></name><name name-style="western"><surname>Malaquias</surname><given-names>MAE</given-names></name><name name-style="western"><surname>Cervera</surname><given-names>JL</given-names></name><name name-style="western"><surname>Schrödl</surname><given-names>M</given-names></name></person-group> (<year>2016</year>) <article-title>A test of color-based taxonomy in nudibranchs: molecular phylogeny and species delimitation of the <italic><tp:taxon-name><tp:taxon-name-part taxon-name-part-type="genus">Felimida</tp:taxon-name-part><tp:taxon-name-part taxon-name-part-type="species">clenchi</tp:taxon-name-part></tp:taxon-name></italic> (<tp:taxon-name><tp:taxon-name-part taxon-name-part-type="phylum">Mollusca</tp:taxon-name-part></tp:taxon-name>: <tp:taxon-name><tp:taxon-name-part taxon-name-part-type="family">Chromodorididae</tp:taxon-name-part></tp:taxon-name>) species complex.</article-title><source>Molecular Phylogenetics and Evolution</source><volume>103</volume>: <fpage>215</fpage>–<lpage>229</lpage>. <ext-link xlink:href="10.1016/j.ympev.2016.07.019" ext-link-type="doi" xlink:type="simple">https://doi.org/10.1016/j.ympev.2016.07.019</ext-link></mixed-citation></ref><ref id="B35"><mixed-citation xmlns:xlink="http://www.w3.org/1999/xlink" xlink:type="simple"><person-group><name name-style="western"><surname>Layton</surname><given-names>KKS</given-names></name><name name-style="western"><surname>Gosliner</surname><given-names>TM</given-names></name><name name-style="western"><surname>Wilson</surname><given-names>NG</given-names></name></person-group> (<year>2018</year>) <article-title>Flexible colour patterns obscure identification and mimicry in Indo-Pacific <italic><tp:taxon-name><tp:taxon-name-part taxon-name-part-type="genus">Chromodoris</tp:taxon-name-part></tp:taxon-name></italic> nudibranchs (<tp:taxon-name><tp:taxon-name-part taxon-name-part-type="class">Gastropoda</tp:taxon-name-part></tp:taxon-name>: <tp:taxon-name><tp:taxon-name-part taxon-name-part-type="family">Chromodorididae</tp:taxon-name-part></tp:taxon-name>).</article-title><source>Molecular Phylogenetics and Evolution</source><volume>128</volume>: <fpage>27</fpage>–<lpage>36</lpage>. <ext-link xlink:href="10.1016/j.ympev.2018.02.008" ext-link-type="doi" xlink:type="simple">https://doi.org/10.1016/j.ympev.2018.02.008</ext-link></mixed-citation></ref><ref id="B36"><mixed-citation xmlns:xlink="http://www.w3.org/1999/xlink" xlink:type="simple"><person-group><name name-style="western"><surname>Layton</surname><given-names>KKS</given-names></name><name name-style="western"><surname>Carvajal</surname><given-names>JI</given-names></name><name name-style="western"><surname>Wilson</surname><given-names>NG</given-names></name></person-group> (<year>2020</year>) <article-title>Mimicry and mitonuclear discordance in nudibranchs: New insights from exon capture phylogenomics.</article-title><source>Ecology and Evolution</source><volume>10</volume>: <fpage>11966</fpage>–<lpage>11982</lpage>. <ext-link xlink:href="10.1002/ece3.6727" ext-link-type="doi" xlink:type="simple">https://doi.org/10.1002/ece3.6727</ext-link></mixed-citation></ref></ref-list></tp:taxon-treatment>
