# Supplementary material for: ﻿Battle of the bands: systematics and phylogeny of the white Goniobranchus nudibranchs with marginal bands (Nudibranchia, Chromodorididae)
Source: Zookeys. 2022 Jan 25;1083:169–210. doi: 10.3897/zookeys.1083.72939 (PMC8807574; doi:10.3897/zookeys.1083.72939)
Supplement: XML Treatment for Goniobranchus rubrocornutus [file zookeys.1083.72939-treatment4.xml]

<!DOCTYPE tp:taxon-treatment
  PUBLIC "-//TaxonX//DTD Taxonomic Treatment Publishing DTD v0 20100105//EN" "tax-treatment-NSO.dtd">
<tp:taxon-treatment xmlns:tp="http://www.plazi.org/taxpub"><tp:treatment-meta><kwd-group><label>Taxon classification</label><kwd>
                <named-content content-type="kingdom">Animalia</named-content>
              </kwd><kwd>
                <named-content content-type="order">Nudibranchia</named-content>
              </kwd><kwd>
                <named-content content-type="family">Chromodorididae</named-content>
              </kwd></kwd-group><mixed-citation publication-type="journal"><person-group><name><surname>Soong</surname><given-names>Giun Yee</given-names></name><name><surname>Bonomo</surname><given-names>Lynn J.</given-names></name><name><surname>Reimer</surname><given-names>James D.</given-names></name><name><surname>Gosliner</surname><given-names>Terrence M.</given-names></name></person-group><article-title>﻿Battle of the bands: systematics and phylogeny of the white <italic><tp:taxon-name><tp:taxon-name-part taxon-name-part-type="genus" reg="Goniobranchus">Goniobranchus</tp:taxon-name-part></tp:taxon-name></italic> nudibranchs with marginal bands (<tp:taxon-name><tp:taxon-name-part taxon-name-part-type="order">Nudibranchia</tp:taxon-name-part></tp:taxon-name>, <tp:taxon-name><tp:taxon-name-part taxon-name-part-type="family">Chromodorididae</tp:taxon-name-part></tp:taxon-name>)</article-title><source>Zookeys</source><day>25</day><month>01</month><year>2022</year><volume>1083</volume><fpage>169</fpage><lpage>210</lpage><pub-id pub-id-type="doi">10.3897/zookeys.1083.72939</pub-id></mixed-citation></tp:treatment-meta><tp:nomenclature><label>﻿</label><tp:taxon-name>
              <object-id xmlns:xlink="http://www.w3.org/1999/xlink" content-type="arpha" xlink:type="simple">870E2DC2-E818-5670-9B72-4FBE029699CB</object-id>
              <tp:taxon-name-part taxon-name-part-type="genus" reg="Goniobranchus">Goniobranchus</tp:taxon-name-part>
              <tp:taxon-name-part taxon-name-part-type="species" reg="rubrocornutus">rubrocornutus</tp:taxon-name-part>
            </tp:taxon-name><tp:taxon-authority>(Rudman, 1985)</tp:taxon-authority><xref ref-type="fig" rid="F2">Figures 2g, h</xref><xref ref-type="fig" rid="F5">, 5e, f</xref><xref ref-type="fig" rid="F9">, 9a–f</xref><tp:nomenclature-citation-list><tp:nomenclature-citation><tp:taxon-name>
                  <tp:taxon-name-part taxon-name-part-type="genus" reg="Glossodoris">Glossodoris</tp:taxon-name-part>
                  <tp:taxon-name-part taxon-name-part-type="species" reg="marginata">marginata</tp:taxon-name-part>
                </tp:taxon-name><comment>(Pease, 1860): <xref ref-type="bibr" rid="B2">Baba 1938</xref>: 11–12 (misidentification).</comment></tp:nomenclature-citation><tp:nomenclature-citation><tp:taxon-name>
                  <tp:taxon-name-part taxon-name-part-type="genus" reg="Chromodoris">Chromodoris</tp:taxon-name-part>
                  <tp:taxon-name-part taxon-name-part-type="species" reg="rubrocornuta">rubrocornuta</tp:taxon-name-part>
                </tp:taxon-name><comment>Rudman, 1985: 83, 283–286, figs 12F, 20A, 25, 26A; <xref ref-type="bibr" rid="B19">Gosliner et al. 2008</xref>: 221, bottom photograph.</comment></tp:nomenclature-citation><tp:nomenclature-citation><tp:taxon-name>
                  <tp:taxon-name-part taxon-name-part-type="genus" reg="Goniobranchus">Goniobranchus</tp:taxon-name-part>
                  <tp:taxon-name-part taxon-name-part-type="species" reg="rubrocornutus">rubrocornutus</tp:taxon-name-part>
                </tp:taxon-name><comment>: <xref ref-type="bibr" rid="B20">Gosliner et al. 2015</xref>: 224, middle right photograph; <xref ref-type="bibr" rid="B21">Gosliner et al. 2018</xref>: 154, middle right photograph.</comment></tp:nomenclature-citation><tp:nomenclature-citation><tp:taxon-name>
                  <tp:taxon-name-part taxon-name-part-type="genus" reg="Goniobranchus">Goniobranchus</tp:taxon-name-part>
                  <tp:taxon-name-part taxon-name-part-type="uncertainty-rank">cf.</tp:taxon-name-part>
                  <tp:taxon-name-part taxon-name-part-type="species" reg="albonares">albonares</tp:taxon-name-part>
                </tp:taxon-name><comment>(Rudman, 1985): <xref ref-type="bibr" rid="B41">Mehrotra et al. 2021</xref>: 104, fig. 9l (misidentification).</comment></tp:nomenclature-citation></tp:nomenclature-citation-list></tp:nomenclature><tp:treatment-sec sec-type="type locality" id="SECID0ETMBK"><title>Type locality.</title><p>Hong Kong.</p></tp:treatment-sec><tp:treatment-sec sec-type="type material" id="SECID0EYMBK"><title>Type material.</title><p>AM C138518, one specimen, Flynn Point, <named-content xmlns:xlink="http://www.w3.org/1999/xlink" content-type="dwc:verbatimCoordinates" xlink:type="simple"><named-content content-type="geo-json" specific-use="{&#34;type&#34;:&#34;Point&#34;,&#34;coordinates&#34;:[114.333000,22.467000]}" id="NCID0EBNBK" xlink:type="simple">22.467°N, 114.333°E</named-content></named-content>, Hoi Ha, Hong Kong, China, depth not available, 18 April 1983, collector not available. Not examined in this study due to the original description in <xref ref-type="bibr" rid="B62">Rudman (1985)</xref> being sufficient for comparisons.</p></tp:treatment-sec><tp:treatment-sec sec-type="distribution" id="SECID0EKNBK"><title>Geographical distribution.</title><p>Widely distributed around the tropical and subtropical Indo-Pacific oceans (<xref ref-type="bibr" rid="B12">Debelius and Kuiter 2007</xref>; <xref ref-type="bibr" rid="B19">Gosliner et al. 2008</xref>, <xref ref-type="bibr" rid="B20">2015</xref>, <xref ref-type="bibr" rid="B21">2018</xref>; <xref ref-type="bibr" rid="B62">Rudman 1985</xref>) with reports from Thailand (<xref ref-type="bibr" rid="B41">Mehrotra et al. 2021</xref>), Malaysia, Philippines, Hong Kong, Palau, American Samoa, Marshall Islands (<xref ref-type="bibr" rid="B19">Gosliner et al. 2008</xref>), Japan (<xref ref-type="bibr" rid="B44">Nakano 2018</xref>; <xref ref-type="bibr" rid="B46">Ono and Katou 2020</xref>), Australia (<xref ref-type="bibr" rid="B62">Rudman 1985</xref>), New Caledonia (<xref ref-type="bibr" rid="B23">Hervé 2010</xref>), and the Marianas Islands (<xref ref-type="bibr" rid="B7">Carlson and Hoff 2003</xref>).</p></tp:treatment-sec><tp:treatment-sec sec-type="material" id="SECID0EAPBK"><title>Material examined.</title><p><named-content xmlns:xlink="http://www.w3.org/1999/xlink" content-type="dwc:institutional_code" xlink:type="simple">CASIZ</named-content> 203047 (morphotype A), one specimen (4 mm preserved), subsampled for molecular data and dissected, Verde Island Passage coast, <named-content xmlns:xlink="http://www.w3.org/1999/xlink" content-type="dwc:verbatimCoordinates" xlink:type="simple"><named-content content-type="geo-json" specific-use="{&#34;type&#34;:&#34;Point&#34;,&#34;coordinates&#34;:[120.617000,13.917000]}" id="NCID0EOPBK" xlink:type="simple">13.917°N, 120.617°E</named-content></named-content>, Calatagan, Batangas Province, Luzon, Philippines, depth not available, 9 May 2014, T.M. Gosliner, 2014 Verde Island Passage Expedition. <named-content xmlns:xlink="http://www.w3.org/1999/xlink" content-type="dwc:institutional_code" xlink:type="simple">CASIZ</named-content> 181235 (morphotype A), one specimen (4 mm preserved), dissected, Twin Rocks, <named-content xmlns:xlink="http://www.w3.org/1999/xlink" content-type="dwc:verbatimCoordinates" xlink:type="simple"><named-content content-type="geo-json" specific-use="{&#34;type&#34;:&#34;Point&#34;,&#34;coordinates&#34;:[120.883000,13.683000]}" id="NCID0E2PBK" xlink:type="simple">13.683°N, 120.883°E</named-content></named-content>, Maricaban Strait, Mabini (Calumpan Peninsula), Batangas Province, Luzon, Philippines, depth not available, 22 May 2009, P. Paleracio, CAS Philippines Expedition May 2009. <named-content xmlns:xlink="http://www.w3.org/1999/xlink" content-type="dwc:institutional_code" xlink:type="simple">CASIZ</named-content> 208563 (morphotype B), one specimen (3 mm preserved), subsampled for molecular data, School Beach, <named-content xmlns:xlink="http://www.w3.org/1999/xlink" content-type="dwc:verbatimCoordinates" xlink:type="simple"><named-content content-type="geo-json" specific-use="{&#34;type&#34;:&#34;Point&#34;,&#34;coordinates&#34;:[120.950000,13.516000]}" id="NCID0EIQBK" xlink:type="simple">13.516°N, 120.95°E</named-content></named-content>, Batangas Channel, Puerto Galera, Oriental Mindoro Province, Mindoro, Philippines, 6–18 m depth, 13 April 2015, T.M. Gosliner, 2015 Verde Island Passage Expedition.</p></tp:treatment-sec><tp:treatment-sec sec-type="description" id="SECID0ENQBK"><title>Description.</title><p><bold><italic>External morphology</italic>.</bold> Length of living animal 7–14mm. Body oval and elongated, with two marginal bands on the mantle edge. Six to nine unipinnate gill branches, 8–14 lamellae on rhinophores. The color patterns of this species can be divided into two distinct morphotypes. Morphotype A (Fig. <xref ref-type="fig" rid="F2">2g</xref>) has a translucent creamy white body. The outermost portion of the mantle edge is surrounded by an orange band, followed by an irregular red band, followed by another irregular opaque white band. Gill branches and rhinophores are translucent, deep red with either red or white edges. Morphotype B (Fig. <xref ref-type="fig" rid="F2">2h</xref>) has an opaque white body. The outermost portion of the mantle edge is surrounded by a red band, followed by a yellow submarginal band and both bands have similar widths. The gill and rhinophores are translucent deep red with bluish white tinged edges.</p><p><bold><italic>Buccal mass and radula</italic>.</bold> The muscular portion of the buccal mass approximately the same size as the oral tube length (Fig. <xref ref-type="fig" rid="F5">5e</xref>). The chitinous labial cuticle is found at the anterior end of the muscular portion of the buccal mass and bears bifurcated and short jaw rodlets (Fig. <xref ref-type="fig" rid="F9">9a, b</xref>). The radular formula of <named-content xmlns:xlink="http://www.w3.org/1999/xlink" content-type="dwc:institutional_code" xlink:type="simple">CASIZ</named-content> 181235 is 39 × 27.1.27 (Fig. <xref ref-type="fig" rid="F9">9c</xref>). The rachidian tooth is thin and linear. The inner and outer surface of the inner lateral teeth have two or three denticles on each side of the central cusp (Fig. <xref ref-type="fig" rid="F9">9d</xref>). The central cusp on the inner lateral tooth is ~ 2× the length of the adjacent denticles. The middle lateral teeth have a short central cusp with 5–7 denticles (Fig. <xref ref-type="fig" rid="F9">9e</xref>). The outer lateral teeth have a rounded main cusp with 3–5 denticles (Fig. <xref ref-type="fig" rid="F9">9f</xref>).</p><fig id="F9" position="float" orientation="portrait"><object-id xmlns:xlink="http://www.w3.org/1999/xlink" content-type="doi" xlink:type="simple">10.3897/zookeys.1083.72939.figure9</object-id><object-id xmlns:xlink="http://www.w3.org/1999/xlink" content-type="arpha" xlink:type="simple">735BE167-7096-5CCC-8E04-27E4C87227BD</object-id><label>Figure 9.</label><caption><p>Scanning electron micrographs. <italic><tp:taxon-name><tp:taxon-name-part taxon-name-part-type="genus" reg="Goniobranchus">Goniobranchus</tp:taxon-name-part><tp:taxon-name-part taxon-name-part-type="species" reg="rubrocornutus">rubrocornutus</tp:taxon-name-part></tp:taxon-name></italic>, <named-content xmlns:xlink="http://www.w3.org/1999/xlink" content-type="dwc:institutional_code" xlink:type="simple">CASIZ</named-content> 203047, Philippines. <bold>a</bold> jaw <bold>b</bold> jaw rodlets <bold>c</bold> radula <bold>d</bold> central teeth <bold>e</bold> mid-lateral teeth <bold>f</bold> outer lateral teeth.</p></caption><graphic xmlns:xlink="http://www.w3.org/1999/xlink" xlink:href="zookeys-1083-169-g009.jpg" position="float" orientation="portrait" xlink:type="simple" id="oo_638136.jpg"><uri content-type="original_file" xlink:type="simple">https://binary.pensoft.net/fig/638136</uri></graphic></fig><p><bold><italic>Reproductive system</italic></bold> (Fig. <xref ref-type="fig" rid="F5">5f</xref>). The thick, tubular ampulla narrows into a diverging short oviduct and long vas deferens. The proximal prostatic portion of the vas deferensis thin and convoluted and transitions into the muscular ejaculatory portion. The long, narrow, convoluted ejaculatory portion transitions into a wider, long penial bulb, which joins with the distal end of the vagina. The vagina is proximally narrow and elongated, transitions into a larger, spherical bursa copulatrix and large receptaculum seminis at its distal end. A moderately long uterine duct emerges from this junction of vagina, bursa copulatrix, and receptaculum seminis. The uterine duct connects the receptaculum seminis with the female gland mass. The female gland mass has smaller albumen and membrane glands and a larger mucous gland.</p></tp:treatment-sec><tp:treatment-sec sec-type="remarks" id="SECID0EYTBK"><title>Remarks.</title><p>In this study, <italic><tp:taxon-name><tp:taxon-name-part taxon-name-part-type="genus" reg="Goniobranchus">G.</tp:taxon-name-part><tp:taxon-name-part taxon-name-part-type="species" reg="rubrocornutus">rubrocornutus</tp:taxon-name-part></tp:taxon-name></italic> morphotype A matched with <xref ref-type="bibr" rid="B62">Rudman’s (1985)</xref><italic><tp:taxon-name><tp:taxon-name-part taxon-name-part-type="genus" reg="Goniobranchus">G.</tp:taxon-name-part><tp:taxon-name-part taxon-name-part-type="species" reg="rubrocornutus">rubrocornutus</tp:taxon-name-part></tp:taxon-name></italic> from Hong Kong: a creamy white translucent body with the outermost portion of the mantle edge surrounded by an orange band, followed by an irregular red band and an irregular opaque white band. The gill branches and rhinophores were translucent deep red with either red or white edges. <italic><tp:taxon-name><tp:taxon-name-part taxon-name-part-type="genus" reg="Goniobranchus">Goniobranchus</tp:taxon-name-part><tp:taxon-name-part taxon-name-part-type="species" reg="rubrocornutus">rubrocornutus</tp:taxon-name-part></tp:taxon-name></italic> morphotype B only has two marginal bands with the outermost red band followed by a yellow submarginal band, and this pattern does not match with Rudman’s description of <italic><tp:taxon-name><tp:taxon-name-part taxon-name-part-type="genus" reg="Goniobranchus">G.</tp:taxon-name-part><tp:taxon-name-part taxon-name-part-type="species" reg="rubrocornutus">rubrocornutus</tp:taxon-name-part></tp:taxon-name></italic>. In this case the inner white submarginal band may simply be masked by the opaque white body color of morphotype B rather than the cream body color of morphotype A. However, in our phylogenetic and species delimitation analyses, <italic><tp:taxon-name><tp:taxon-name-part taxon-name-part-type="genus" reg="Goniobranchus">G.</tp:taxon-name-part><tp:taxon-name-part taxon-name-part-type="species" reg="rubrocornutus">rubrocornutus</tp:taxon-name-part></tp:taxon-name></italic> morphotype B was clustered together with morphotype A and both morphotypes did not show any genetic differences (uncorrected pairwise distance = 0.0%). Thus, morphotype B very likely represents a different color variation of <italic><tp:taxon-name><tp:taxon-name-part taxon-name-part-type="genus" reg="Goniobranchus">G.</tp:taxon-name-part><tp:taxon-name-part taxon-name-part-type="species" reg="rubrocornutus">rubrocornutus</tp:taxon-name-part></tp:taxon-name></italic>. Recently, molecular work has revealed the presence of mimicry adaptation in chromodorid nudibranchs (e.g., <xref ref-type="bibr" rid="B48">Padula et al. 2016</xref>; <xref ref-type="bibr" rid="B35">Layton et al. 2018</xref>). Sympatric specimens of chromodorid nudibranchs with different color patterns were found to be the same species (<xref ref-type="bibr" rid="B35">Layton et al. 2018</xref>), and this is also the case with our <italic><tp:taxon-name><tp:taxon-name-part taxon-name-part-type="genus" reg="Goniobranchus">G.</tp:taxon-name-part><tp:taxon-name-part taxon-name-part-type="species" reg="rubrocornutus">rubrocornutus</tp:taxon-name-part></tp:taxon-name></italic> morphotypes, where both morphotypes are sympatric. In this case, these variations are not likely different cases of mimicry, but simply color variants. Despite the variations observed here, few records of this species have been misidentified, with the exception of <xref ref-type="bibr" rid="B41">Mehrotra et al. (2021)</xref>, where <italic><tp:taxon-name><tp:taxon-name-part taxon-name-part-type="genus" reg="Goniobranchus">G.</tp:taxon-name-part><tp:taxon-name-part taxon-name-part-type="species" reg="rubrocornutus">rubrocornutus</tp:taxon-name-part></tp:taxon-name></italic> was identified as <tp:taxon-name><tp:taxon-name-part taxon-name-part-type="genus" reg="Goniobranchus">G.</tp:taxon-name-part><tp:taxon-name-part taxon-name-part-type="uncertainty-rank">cf.</tp:taxon-name-part><tp:taxon-name-part taxon-name-part-type="species" reg="albonares">albonares</tp:taxon-name-part></tp:taxon-name>. The specimen illustrated clearly has red rhinophores with white edging rather than white rhinophores and the orange, red, and opaque white marginal and submarginal bands that are characteristic of <italic><tp:taxon-name><tp:taxon-name-part taxon-name-part-type="genus" reg="Goniobranchus">G.</tp:taxon-name-part><tp:taxon-name-part taxon-name-part-type="species" reg="rubrocornutus">rubrocornutus</tp:taxon-name-part></tp:taxon-name></italic>.</p></tp:treatment-sec><tp:treatment-sec><!--Section generated to contain objects referenced in tp:taxon-treatment.--><fig id="F2" position="float" orientation="portrait"><object-id xmlns:xlink="http://www.w3.org/1999/xlink" content-type="doi" xlink:type="simple">10.3897/zookeys.1083.72939.figure2</object-id><object-id xmlns:xlink="http://www.w3.org/1999/xlink" content-type="arpha" xlink:type="simple">B3A283F9-018E-5092-AA54-8C63904DEFD5</object-id><label>Figure 2.</label><caption><p><bold>a, b</bold><italic><tp:taxon-name><tp:taxon-name-part taxon-name-part-type="genus" reg="Goniobranchus">Goniobranchus</tp:taxon-name-part><tp:taxon-name-part taxon-name-part-type="species" reg="albonares">albonares</tp:taxon-name-part></tp:taxon-name></italic><bold>a</bold><named-content xmlns:xlink="http://www.w3.org/1999/xlink" content-type="dwc:institutional_code" xlink:type="simple">CASIZ</named-content> 191440, Papua New Guinea <bold>b</bold><named-content xmlns:xlink="http://www.w3.org/1999/xlink" content-type="dwc:institutional_code" xlink:type="simple">CASIZ</named-content> 228939, Philippines <bold>c–f</bold><italic><tp:taxon-name><tp:taxon-name-part taxon-name-part-type="genus" reg="Goniobranchus">Goniobranchus</tp:taxon-name-part><tp:taxon-name-part taxon-name-part-type="species" reg="preciosus">preciosus</tp:taxon-name-part></tp:taxon-name></italic><bold>c</bold><named-content xmlns:xlink="http://www.w3.org/1999/xlink" content-type="dwc:institutional_code" xlink:type="simple">CASIZ</named-content> 208415, Morphotype A, Philippines <bold>d</bold><named-content xmlns:xlink="http://www.w3.org/1999/xlink" content-type="dwc:institutional_code" xlink:type="simple">CASIZ</named-content> 208574, Morphotype B, Philippines <bold>e</bold><named-content xmlns:xlink="http://www.w3.org/1999/xlink" content-type="dwc:institutional_code" xlink:type="simple">CASIZ</named-content> 176752, Morphotype C, Peninsular Malaysia <bold>f</bold><named-content xmlns:xlink="http://www.w3.org/1999/xlink" content-type="dwc:institutional_code" xlink:type="simple">CASIZ</named-content> 176761, Morphotype D, Peninsular Malaysia <bold>g, h</bold><italic><tp:taxon-name><tp:taxon-name-part taxon-name-part-type="genus" reg="Goniobranchus">Goniobranchus</tp:taxon-name-part><tp:taxon-name-part taxon-name-part-type="species" reg="rubrocornutus">rubrocornutus</tp:taxon-name-part></tp:taxon-name></italic><bold>g</bold><named-content xmlns:xlink="http://www.w3.org/1999/xlink" content-type="dwc:institutional_code" xlink:type="simple">CASIZ</named-content> 203047, Morphotype A, Philippines <bold>h</bold><named-content xmlns:xlink="http://www.w3.org/1999/xlink" content-type="dwc:institutional_code" xlink:type="simple">CASIZ</named-content> 208563, Morphotype B, Philippines. Photographs TMG. Scale bars: 1 cm.</p></caption><graphic xmlns:xlink="http://www.w3.org/1999/xlink" xlink:href="zookeys-1083-169-g002.jpg" position="float" orientation="portrait" xlink:type="simple" id="oo_638129.jpg"><uri content-type="original_file" xlink:type="simple">https://binary.pensoft.net/fig/638129</uri></graphic></fig><fig id="F5" position="float" orientation="portrait"><object-id xmlns:xlink="http://www.w3.org/1999/xlink" content-type="doi" xlink:type="simple">10.3897/zookeys.1083.72939.figure5</object-id><object-id xmlns:xlink="http://www.w3.org/1999/xlink" content-type="arpha" xlink:type="simple">0B8100DE-1597-5DF6-9A16-B54E7F34BB22</object-id><label>Figure 5.</label><caption><p><bold>a</bold> buccal mass of <italic><tp:taxon-name><tp:taxon-name-part taxon-name-part-type="genus" reg="Goniobranchus">Goniobranchus</tp:taxon-name-part><tp:taxon-name-part taxon-name-part-type="species" reg="albonares">albonares</tp:taxon-name-part></tp:taxon-name></italic>, <named-content xmlns:xlink="http://www.w3.org/1999/xlink" content-type="dwc:institutional_code" xlink:type="simple">CASIZ</named-content> 228939 <bold>b</bold> reproductive system of <italic><tp:taxon-name><tp:taxon-name-part taxon-name-part-type="genus" reg="Goniobranchus">Goniobranchus</tp:taxon-name-part><tp:taxon-name-part taxon-name-part-type="species" reg="albonares">albonares</tp:taxon-name-part></tp:taxon-name></italic>, <named-content xmlns:xlink="http://www.w3.org/1999/xlink" content-type="dwc:institutional_code" xlink:type="simple">CASIZ</named-content> 228939 <bold>c</bold> buccal mass of <italic><tp:taxon-name><tp:taxon-name-part taxon-name-part-type="genus" reg="Goniobranchus">Goniobranchus</tp:taxon-name-part><tp:taxon-name-part taxon-name-part-type="species" reg="preciosus">preciosus</tp:taxon-name-part></tp:taxon-name></italic>, <named-content xmlns:xlink="http://www.w3.org/1999/xlink" content-type="dwc:institutional_code" xlink:type="simple">CASIZ</named-content> 208574 <bold>d</bold> reproductive system of <italic><tp:taxon-name><tp:taxon-name-part taxon-name-part-type="genus" reg="Goniobranchus">Goniobranchus</tp:taxon-name-part><tp:taxon-name-part taxon-name-part-type="species" reg="preciosus">preciosus</tp:taxon-name-part></tp:taxon-name></italic>, <named-content xmlns:xlink="http://www.w3.org/1999/xlink" content-type="dwc:institutional_code" xlink:type="simple">CASIZ</named-content> 208574 <bold>e</bold> buccal mass of <italic><tp:taxon-name><tp:taxon-name-part taxon-name-part-type="genus" reg="Goniobranchus">Goniobranchus</tp:taxon-name-part><tp:taxon-name-part taxon-name-part-type="species" reg="rubrocornutus">rubrocornutus</tp:taxon-name-part></tp:taxon-name></italic>, <named-content xmlns:xlink="http://www.w3.org/1999/xlink" content-type="dwc:institutional_code" xlink:type="simple">CASIZ</named-content> 203047 <bold>f</bold> reproductive system of <italic><tp:taxon-name><tp:taxon-name-part taxon-name-part-type="genus" reg="Goniobranchus">Goniobranchus</tp:taxon-name-part><tp:taxon-name-part taxon-name-part-type="species" reg="rubrocornutus">rubrocornutus</tp:taxon-name-part></tp:taxon-name></italic>, <named-content xmlns:xlink="http://www.w3.org/1999/xlink" content-type="dwc:institutional_code" xlink:type="simple">CASIZ</named-content> 203047. Abbreviations: am, ampulla; bb, buccal bulb; bc, bursa copulatrix; ej, ejaculatory duct; es, esophagus; fgm, female gland mass; ot, oral tube; p, penis; pr, prostate; ra, radular sac; rs, receptaculum seminis; va, vagina; mu, mucous gland. Scale bars: 0.1 mm (<bold>a, b, e, f</bold>); 1 mm (<bold>c, d</bold>).</p></caption><graphic xmlns:xlink="http://www.w3.org/1999/xlink" xlink:href="zookeys-1083-169-g005.jpg" position="float" orientation="portrait" xlink:type="simple" id="oo_638132.jpg"><uri content-type="original_file" xlink:type="simple">https://binary.pensoft.net/fig/638132</uri></graphic></fig></tp:treatment-sec><ref-list><ref id="B2"><mixed-citation xmlns:xlink="http://www.w3.org/1999/xlink" xlink:type="simple"><person-group><name name-style="western"><surname>Baba</surname><given-names>K</given-names></name></person-group> (<year>1938</year>) <article-title><tp:taxon-name><tp:taxon-name-part taxon-name-part-type="subclass">Opisthobranchia</tp:taxon-name-part></tp:taxon-name> of Kii, Middle Japan.</article-title><source>Journal of the Department of Agriculture, Kyushu Imperial University</source><volume>6</volume>: <fpage>1</fpage>–<lpage>19</lpage>. <ext-link xlink:href="10.5109/22587" ext-link-type="doi" xlink:type="simple">https://doi.org/10.5109/22587</ext-link></mixed-citation></ref><ref id="B19"><mixed-citation xmlns:xlink="http://www.w3.org/1999/xlink" xlink:type="simple"><person-group><name name-style="western"><surname>Gosliner</surname><given-names>T</given-names></name><name name-style="western"><surname>Behrens</surname><given-names>D</given-names></name><name name-style="western"><surname>Valdés</surname><given-names>Á</given-names></name></person-group> (<year>2008</year>) <source>Indo-Pacific Nudibranchs and Sea Slugs: A Field Guide to the World’s Most Diverse Fauna.</source><publisher-name>Sea Challengers/California Academy of Sciences</publisher-name>, <publisher-loc>Gig Harbor/San Francisco</publisher-loc>, <size units="page">426 pp</size>.</mixed-citation></ref><ref id="B20"><mixed-citation xmlns:xlink="http://www.w3.org/1999/xlink" xlink:type="simple"><person-group><name name-style="western"><surname>Gosliner</surname><given-names>T</given-names></name><name name-style="western"><surname>Valdés</surname><given-names>Á</given-names></name><name name-style="western"><surname>Behrens</surname><given-names>D</given-names></name></person-group> (<year>2015</year>) <source>Nudibranch &amp; Sea Slug Identification Indo-Pacific. First edition.</source><publisher-name>New World Publications</publisher-name>, <publisher-loc>Jacksonville</publisher-loc>, <size units="page">408 pp</size>.</mixed-citation></ref><ref id="B21"><mixed-citation xmlns:xlink="http://www.w3.org/1999/xlink" xlink:type="simple"><person-group><name name-style="western"><surname>Gosliner</surname><given-names>TM</given-names></name><name name-style="western"><surname>Valdés</surname><given-names>Á</given-names></name><name name-style="western"><surname>Behrens</surname><given-names>DW</given-names></name></person-group> (<year>2018</year>) <source>Nudibranch and Sea Slug Identification: Indo-Pacific. Second edition.</source><publisher-name>New World Publications</publisher-name>, <publisher-loc>Jacksonville</publisher-loc>, <size units="page">451 pp</size>.</mixed-citation></ref><ref id="B41"><mixed-citation xmlns:xlink="http://www.w3.org/1999/xlink" xlink:type="simple"><person-group><name name-style="western"><surname>Mehrotra</surname><given-names>R</given-names></name><name name-style="western"><surname>Caballer Gutiérrez</surname><given-names>MA</given-names></name><name name-style="western"><surname>Scott</surname><given-names>C</given-names></name><name name-style="western"><surname>Monchanin</surname><given-names>C</given-names></name><name name-style="western"><surname>Viyakarn</surname><given-names>V</given-names></name><name name-style="western"><surname>Chavanich</surname><given-names>S</given-names></name></person-group> (<year>2021</year>) <article-title>An updated inventory of sea slugs from Koh Tao, Thailand, with notes on their ecology and a dramatic biodiversity increase for Thai waters.</article-title><source>ZooKeys</source><volume>1042</volume>: <fpage>73</fpage>–<lpage>188</lpage>. <ext-link xlink:href="https://doi.or/10.3897/zookeys.1042.64474" ext-link-type="uri" xlink:type="simple">https://doi.or/10.3897/zookeys.1042.64474</ext-link></mixed-citation></ref><ref id="B62"><mixed-citation xmlns:xlink="http://www.w3.org/1999/xlink" xlink:type="simple"><person-group><name name-style="western"><surname>Rudman</surname><given-names>WB</given-names></name></person-group> (<year>1985</year>) <article-title>The <tp:taxon-name><tp:taxon-name-part taxon-name-part-type="family">Chromodorididae</tp:taxon-name-part></tp:taxon-name> (<tp:taxon-name><tp:taxon-name-part taxon-name-part-type="subclass">Opisthobranchia</tp:taxon-name-part></tp:taxon-name>: <tp:taxon-name><tp:taxon-name-part taxon-name-part-type="phylum">Mollusca</tp:taxon-name-part></tp:taxon-name>) of the Indo-West Pacific: <italic><tp:taxon-name><tp:taxon-name-part taxon-name-part-type="genus">Chromodoris</tp:taxon-name-part><tp:taxon-name-part taxon-name-part-type="species">aureomarginata</tp:taxon-name-part></tp:taxon-name></italic>, <italic><tp:taxon-name><tp:taxon-name-part taxon-name-part-type="genus">C.</tp:taxon-name-part><tp:taxon-name-part taxon-name-part-type="species">verrieri</tp:taxon-name-part></tp:taxon-name></italic> and <italic><tp:taxon-name><tp:taxon-name-part taxon-name-part-type="genus">C.</tp:taxon-name-part><tp:taxon-name-part taxon-name-part-type="species">fidelis</tp:taxon-name-part></tp:taxon-name></italic> color groups.</article-title><source>Zoological Journal of the Linnean Society</source><volume>83</volume>: <fpage>241</fpage>–<lpage>299</lpage>. <ext-link xlink:href="10.1111/j.1096-3642.1985.tb00875.x" ext-link-type="doi" xlink:type="simple">https://doi.org/10.1111/j.1096-3642.1985.tb00875.x</ext-link></mixed-citation></ref><ref id="B12"><mixed-citation xmlns:xlink="http://www.w3.org/1999/xlink" xlink:type="simple"><person-group><name name-style="western"><surname>Debelius</surname><given-names>H</given-names></name><name name-style="western"><surname>Kuiter</surname><given-names>RH</given-names></name></person-group> (<year>2007</year>) <source>Nudibranchs of the World.</source><publisher-name>IKAN-Unterwasserarchiv</publisher-name>, <publisher-loc>Frankfurt</publisher-loc>, <size units="page">360 pp</size>.</mixed-citation></ref><ref id="B44"><mixed-citation xmlns:xlink="http://www.w3.org/1999/xlink" xlink:type="simple"><person-group><name name-style="western"><surname>Nakano</surname><given-names>R</given-names></name></person-group> (<year>2018</year>) <source>Field Guide to Sea Slugs and Nudibranchs of Japan.</source><publisher-name>Bun-ichi Co.</publisher-name>, <publisher-loc>Tokyo</publisher-loc>, <size units="page">544 pp</size>.</mixed-citation></ref><ref id="B46"><mixed-citation xmlns:xlink="http://www.w3.org/1999/xlink" xlink:type="simple"><person-group><name name-style="western"><surname>Ono</surname><given-names>A</given-names></name><name name-style="western"><surname>Katou</surname><given-names>S</given-names></name></person-group> (<year>2020</year>) <source>Nudibranch and Sea Slug Illustrated.</source><publisher-name>Seibundo-shinkosha</publisher-name>, <publisher-loc>Tokyo</publisher-loc>, <size units="page">591 pp</size>.</mixed-citation></ref><ref id="B23"><mixed-citation xmlns:xlink="http://www.w3.org/1999/xlink" xlink:type="simple"><person-group><name name-style="western"><surname>Hervé</surname><given-names>JF</given-names></name></person-group> (<year>2010</year>) <source>Guide des Nudibranches de Nouvelle-Calédonie.</source><publisher-name>Catherine Ledru</publisher-name>, <publisher-loc>Nouvelle-Calédonie</publisher-loc>, <size units="page">400 pp</size>.</mixed-citation></ref><ref id="B7"><mixed-citation xmlns:xlink="http://www.w3.org/1999/xlink" xlink:type="simple"><person-group><name name-style="western"><surname>Carlson</surname><given-names>C</given-names></name><name name-style="western"><surname>Hoff</surname><given-names>PJ</given-names></name></person-group> (<year>2003</year>) The opisthobranchs of the Mariana Islands. Micronesica 35–36: 272–295. <ext-link xlink:href="http://micronesica.org/sites/default/files/14-opisthos.pdf" ext-link-type="uri" xlink:type="simple">http://micronesica.org/sites/default/files/14-opisthos.pdf</ext-link></mixed-citation></ref><ref id="B48"><mixed-citation xmlns:xlink="http://www.w3.org/1999/xlink" xlink:type="simple"><person-group><name name-style="western"><surname>Padula</surname><given-names>V</given-names></name><name name-style="western"><surname>Bahia</surname><given-names>J</given-names></name><name name-style="western"><surname>Stöger</surname><given-names>I</given-names></name><name name-style="western"><surname>Camacho-García</surname><given-names>Y</given-names></name><name name-style="western"><surname>Malaquias</surname><given-names>MAE</given-names></name><name name-style="western"><surname>Cervera</surname><given-names>JL</given-names></name><name name-style="western"><surname>Schrödl</surname><given-names>M</given-names></name></person-group> (<year>2016</year>) <article-title>A test of color-based taxonomy in nudibranchs: molecular phylogeny and species delimitation of the <italic><tp:taxon-name><tp:taxon-name-part taxon-name-part-type="genus">Felimida</tp:taxon-name-part><tp:taxon-name-part taxon-name-part-type="species">clenchi</tp:taxon-name-part></tp:taxon-name></italic> (<tp:taxon-name><tp:taxon-name-part taxon-name-part-type="phylum">Mollusca</tp:taxon-name-part></tp:taxon-name>: <tp:taxon-name><tp:taxon-name-part taxon-name-part-type="family">Chromodorididae</tp:taxon-name-part></tp:taxon-name>) species complex.</article-title><source>Molecular Phylogenetics and Evolution</source><volume>103</volume>: <fpage>215</fpage>–<lpage>229</lpage>. <ext-link xlink:href="10.1016/j.ympev.2016.07.019" ext-link-type="doi" xlink:type="simple">https://doi.org/10.1016/j.ympev.2016.07.019</ext-link></mixed-citation></ref><ref id="B35"><mixed-citation xmlns:xlink="http://www.w3.org/1999/xlink" xlink:type="simple"><person-group><name name-style="western"><surname>Layton</surname><given-names>KKS</given-names></name><name name-style="western"><surname>Gosliner</surname><given-names>TM</given-names></name><name name-style="western"><surname>Wilson</surname><given-names>NG</given-names></name></person-group> (<year>2018</year>) <article-title>Flexible colour patterns obscure identification and mimicry in Indo-Pacific <italic><tp:taxon-name><tp:taxon-name-part taxon-name-part-type="genus">Chromodoris</tp:taxon-name-part></tp:taxon-name></italic> nudibranchs (<tp:taxon-name><tp:taxon-name-part taxon-name-part-type="class">Gastropoda</tp:taxon-name-part></tp:taxon-name>: <tp:taxon-name><tp:taxon-name-part taxon-name-part-type="family">Chromodorididae</tp:taxon-name-part></tp:taxon-name>).</article-title><source>Molecular Phylogenetics and Evolution</source><volume>128</volume>: <fpage>27</fpage>–<lpage>36</lpage>. <ext-link xlink:href="10.1016/j.ympev.2018.02.008" ext-link-type="doi" xlink:type="simple">https://doi.org/10.1016/j.ympev.2018.02.008</ext-link></mixed-citation></ref></ref-list></tp:taxon-treatment>
