# Supplementary material for: ﻿Battle of the bands: systematics and phylogeny of the white Goniobranchus nudibranchs with marginal bands (Nudibranchia, Chromodorididae)
Source: Zookeys. 2022 Jan 25;1083:169–210. doi: 10.3897/zookeys.1083.72939 (PMC8807574; doi:10.3897/zookeys.1083.72939)
Supplement: XML Treatment for Goniobranchus sinensis [file zookeys.1083.72939-treatment5.xml]

<!DOCTYPE tp:taxon-treatment
  PUBLIC "-//TaxonX//DTD Taxonomic Treatment Publishing DTD v0 20100105//EN" "tax-treatment-NSO.dtd">
<tp:taxon-treatment xmlns:tp="http://www.plazi.org/taxpub"><tp:treatment-meta><kwd-group><label>Taxon classification</label><kwd>
                <named-content content-type="kingdom">Animalia</named-content>
              </kwd><kwd>
                <named-content content-type="order">Nudibranchia</named-content>
              </kwd><kwd>
                <named-content content-type="family">Chromodorididae</named-content>
              </kwd></kwd-group><mixed-citation publication-type="journal"><person-group><name><surname>Soong</surname><given-names>Giun Yee</given-names></name><name><surname>Bonomo</surname><given-names>Lynn J.</given-names></name><name><surname>Reimer</surname><given-names>James D.</given-names></name><name><surname>Gosliner</surname><given-names>Terrence M.</given-names></name></person-group><article-title>﻿Battle of the bands: systematics and phylogeny of the white <italic><tp:taxon-name><tp:taxon-name-part taxon-name-part-type="genus" reg="Goniobranchus">Goniobranchus</tp:taxon-name-part></tp:taxon-name></italic> nudibranchs with marginal bands (<tp:taxon-name><tp:taxon-name-part taxon-name-part-type="order">Nudibranchia</tp:taxon-name-part></tp:taxon-name>, <tp:taxon-name><tp:taxon-name-part taxon-name-part-type="family">Chromodorididae</tp:taxon-name-part></tp:taxon-name>)</article-title><source>Zookeys</source><day>25</day><month>01</month><year>2022</year><volume>1083</volume><fpage>169</fpage><lpage>210</lpage><pub-id pub-id-type="doi">10.3897/zookeys.1083.72939</pub-id></mixed-citation></tp:treatment-meta><tp:nomenclature><label>﻿</label><tp:taxon-name>
              <object-id xmlns:xlink="http://www.w3.org/1999/xlink" content-type="arpha" xlink:type="simple">8E42DAE8-2FA4-5DE4-9127-E2D1157AF69D</object-id>
              <tp:taxon-name-part taxon-name-part-type="genus" reg="Goniobranchus">Goniobranchus</tp:taxon-name-part>
              <tp:taxon-name-part taxon-name-part-type="species" reg="sinensis">sinensis</tp:taxon-name-part>
            </tp:taxon-name><tp:taxon-authority>(Rudman, 1985)</tp:taxon-authority><xref ref-type="fig" rid="F3">Figures 3a–d</xref><xref ref-type="fig" rid="F6">, 6a, b</xref><xref ref-type="fig" rid="F10">, 10a–f</xref><tp:nomenclature-citation-list><tp:nomenclature-citation><tp:taxon-name>
                  <tp:taxon-name-part taxon-name-part-type="genus" reg="Glossodoris">Glossodoris</tp:taxon-name-part>
                  <tp:taxon-name-part taxon-name-part-type="species" reg="marginata">marginata</tp:taxon-name-part>
                </tp:taxon-name><comment>(Pease, 1860): <xref ref-type="bibr" rid="B2">Baba 1938</xref>: 11–12, fig. 8; <xref ref-type="bibr" rid="B1">Abe 1964</xref>: 47, pl. 21, fig. 74; <xref ref-type="bibr" rid="B37">Lin and Tchang 1965</xref>: 10, pl. 1, fig. 11 (misidentifications).</comment></tp:nomenclature-citation><tp:nomenclature-citation><tp:taxon-name>
                  <tp:taxon-name-part taxon-name-part-type="genus" reg="Chromodoris">Chromodoris</tp:taxon-name-part>
                  <tp:taxon-name-part taxon-name-part-type="species" reg="marginata">marginata</tp:taxon-name-part>
                </tp:taxon-name><comment>(Pease, 1860): <xref ref-type="bibr" rid="B47">Orr 1981</xref>: 27 (misidentification)</comment></tp:nomenclature-citation><tp:nomenclature-citation><tp:taxon-name>
                  <tp:taxon-name-part taxon-name-part-type="genus" reg="Chromodoris">Chromodoris</tp:taxon-name-part>
                  <tp:taxon-name-part taxon-name-part-type="species" reg="sinensis">sinensis</tp:taxon-name-part>
                </tp:taxon-name><comment>Rudman, 1985: 83, 272–275, figs 12C, 13C, 14C, 15C, 18, 19; <xref ref-type="bibr" rid="B19">Gosliner et al. 2008</xref>: 219, bottom photograph.</comment></tp:nomenclature-citation><tp:nomenclature-citation><tp:taxon-name>
                  <tp:taxon-name-part taxon-name-part-type="genus" reg="Goniobranchus">Goniobranchus</tp:taxon-name-part>
                  <tp:taxon-name-part taxon-name-part-type="species" reg="sinensis">sinensis</tp:taxon-name-part>
                </tp:taxon-name><comment>: <xref ref-type="bibr" rid="B20">Gosliner et al. 2015</xref>: 223, middle left photograph; <xref ref-type="bibr" rid="B21">Gosliner et al. 2018</xref>: 153, middle left photograph.</comment></tp:nomenclature-citation></tp:nomenclature-citation-list></tp:nomenclature><tp:treatment-sec sec-type="type locality" id="SECID0EE3BK"><title>Type locality.</title><p>Hong Kong.</p></tp:treatment-sec><tp:treatment-sec sec-type="type material" id="SECID0EJ3BK"><title>Type material.</title><p>AM C139295, one specimen, Fan Tsang Chau Island, <named-content xmlns:xlink="http://www.w3.org/1999/xlink" content-type="dwc:verbatimCoordinates" xlink:type="simple"><named-content content-type="geo-json" specific-use="{&#34;type&#34;:&#34;Point&#34;,&#34;coordinates&#34;:[114.400000,22.367000]}" id="NCID0ES3BK" xlink:type="simple">22.367°N, 114.400°E</named-content></named-content>, Hong Kong, China, 10 m depth, 11 August 1983. Type material not examined due to high level of detailed work provided by the original description in <xref ref-type="bibr" rid="B62">Rudman (1985)</xref>.</p></tp:treatment-sec><tp:treatment-sec sec-type="distribution" id="SECID0E23BK"><title>Geographical distribution.</title><p>This species appears to be restricted to areas of the southeast Asian mainland and the islands of Japan, Taiwan, and islands off eastern Peninsular Malaysia (<xref ref-type="bibr" rid="B12">Debelius and Kuiter 2007</xref>; <xref ref-type="bibr" rid="B9">Coleman 2008</xref>; <xref ref-type="bibr" rid="B19">Gosliner et al. 2008</xref>, <xref ref-type="bibr" rid="B20">2015</xref>, <xref ref-type="bibr" rid="B21">2018</xref>) with reports from the Andaman Islands (<xref ref-type="bibr" rid="B34">Kumar et al. 2019</xref>), the east coast of Thailand (<xref ref-type="bibr" rid="B41">Mehrotra et al. 2021</xref>), the east coast of Peninsular Malaysia (present study), Japan (<xref ref-type="bibr" rid="B44">Nakano 2018</xref>; <xref ref-type="bibr" rid="B46">Ono and Katou 2020</xref>), Taiwan (<xref ref-type="bibr" rid="B26">Jie et al. 2009</xref>), Hong Kong (<xref ref-type="bibr" rid="B62">Rudman 1985</xref>), and the Gulf of Oman (Fatemi and Attaran-Fariman 2015).</p></tp:treatment-sec><tp:treatment-sec sec-type="material" id="SECID0EN5BK"><title>Material examined.</title><p><abbrev xmlns:xlink="http://www.w3.org/1999/xlink" content-type="institution" xlink:title="Molecular Invertebrate Systematics and Ecology" id="ABBRID0ET5BK" xlink:type="simple">MISE</abbrev>-047-19 (morphotype A), one specimen, subsampled for molecular data and dissected, <named-content xmlns:xlink="http://www.w3.org/1999/xlink" content-type="dwc:verbatimCoordinates" xlink:type="simple"><named-content content-type="geo-json" specific-use="{&#34;type&#34;:&#34;Point&#34;,&#34;coordinates&#34;:[130.203000,31.281000]}" id="NCID0E25BK" xlink:type="simple">31.281°N, 130.203°E</named-content></named-content>, Kagoshima, Japan, 10 m depth, 14 July 2019, A. Tsuyuki. <abbrev xmlns:xlink="http://www.w3.org/1999/xlink" content-type="institution" xlink:title="Molecular Invertebrate Systematics and Ecology" id="ABBRID0EA6BK" xlink:type="simple">MISE</abbrev>-037-19 (morphotype A), one specimen, subsampled for molecular data, Sakurajima Evacuation Port Number 4, <named-content xmlns:xlink="http://www.w3.org/1999/xlink" content-type="dwc:verbatimCoordinates" xlink:type="simple"><named-content content-type="geo-json" specific-use="{&#34;type&#34;:&#34;Point&#34;,&#34;coordinates&#34;:[130.632000,31.552000]}" id="NCID0EI6BK" xlink:type="simple">31.552°N, 130.632°E</named-content></named-content>, Kagoshima, Japan, 10 m depth, 10 July 2019, H. Kise. <abbrev xmlns:xlink="http://www.w3.org/1999/xlink" content-type="institution" xlink:title="Molecular Invertebrate Systematics and Ecology" id="ABBRID0EN6BK" xlink:type="simple">MISE</abbrev>-039-19 (morphotype A), one specimen, subsampled for molecular data, east side of Okiko-jima, <named-content xmlns:xlink="http://www.w3.org/1999/xlink" content-type="dwc:verbatimCoordinates" xlink:type="simple"><named-content content-type="geo-json" specific-use="{&#34;type&#34;:&#34;Point&#34;,&#34;coordinates&#34;:[130.617000,31.544000]}" id="NCID0EV6BK" xlink:type="simple">31.544°N, 130.617°E</named-content></named-content>, Kagoshima, Japan, 8 m depth, 12 July 2019, <tp:taxon-name><tp:taxon-name-part taxon-name-part-type="genus" reg="Goniobranchus">G.</tp:taxon-name-part></tp:taxon-name>Y. Soong. <abbrev xmlns:xlink="http://www.w3.org/1999/xlink" content-type="institution" xlink:title="Molecular Invertebrate Systematics and Ecology" id="ABBRID0EAACK" xlink:type="simple">MISE</abbrev>-010-19 (morphotype B), one specimen, subsampled for molecular data and dissected, Tengan, <named-content xmlns:xlink="http://www.w3.org/1999/xlink" content-type="dwc:verbatimCoordinates" xlink:type="simple"><named-content content-type="geo-json" specific-use="{&#34;type&#34;:&#34;Point&#34;,&#34;coordinates&#34;:[127.833000,26.400000]}" id="NCID0EIACK" xlink:type="simple">26.400°N, 127.833°E</named-content></named-content>, Okinawa-jima Island, Japan, 8 m depth, 3 May 2019, <tp:taxon-name><tp:taxon-name-part taxon-name-part-type="genus" reg="Goniobranchus">G.</tp:taxon-name-part></tp:taxon-name>Y. Soong. <abbrev xmlns:xlink="http://www.w3.org/1999/xlink" content-type="institution" xlink:title="Molecular Invertebrate Systematics and Ecology" id="ABBRID0ETACK" xlink:type="simple">MISE</abbrev>-056-19 (morphotype B), one specimen, subsampled for molecular data, Tengan, <named-content xmlns:xlink="http://www.w3.org/1999/xlink" content-type="dwc:verbatimCoordinates" xlink:type="simple"><named-content content-type="geo-json" specific-use="{&#34;type&#34;:&#34;Point&#34;,&#34;coordinates&#34;:[127.833000,26.400000]}" id="NCID0E2ACK" xlink:type="simple">26.400°N, 127.833°E</named-content></named-content>, Okinawa-jima Island, Japan, 12 m depth, 27 October 2019, <tp:taxon-name><tp:taxon-name-part taxon-name-part-type="genus" reg="Goniobranchus">G.</tp:taxon-name-part></tp:taxon-name>Y. Soong. <abbrev xmlns:xlink="http://www.w3.org/1999/xlink" content-type="institution" xlink:title="Molecular Invertebrate Systematics and Ecology" id="ABBRID0EGBCK" xlink:type="simple">MISE</abbrev>-024-18 (morphotype B), one specimen, subsampled for molecular data, Tengan, <named-content xmlns:xlink="http://www.w3.org/1999/xlink" content-type="dwc:verbatimCoordinates" xlink:type="simple"><named-content content-type="geo-json" specific-use="{&#34;type&#34;:&#34;Point&#34;,&#34;coordinates&#34;:[127.833000,26.400000]}" id="NCID0EOBCK" xlink:type="simple">26.400°N, 127.833°</named-content></named-content>E, Okinawa-jima Island, Japan, 7 m depth, 12 April 2018, <tp:taxon-name><tp:taxon-name-part taxon-name-part-type="genus" reg="Goniobranchus">G.</tp:taxon-name-part></tp:taxon-name>Y. Soong. <abbrev xmlns:xlink="http://www.w3.org/1999/xlink" content-type="institution" xlink:title="Molecular Invertebrate Systematics and Ecology" id="ABBRID0EZBCK" xlink:type="simple">MISE</abbrev>-024-19 (morphotype B), one specimen, subsampled for molecular data, Tengan, <named-content xmlns:xlink="http://www.w3.org/1999/xlink" content-type="dwc:verbatimCoordinates" xlink:type="simple"><named-content content-type="geo-json" specific-use="{&#34;type&#34;:&#34;Point&#34;,&#34;coordinates&#34;:[127.833000,26.400000]}" id="NCID0EBCCK" xlink:type="simple">26.400°N, 127.833°E</named-content></named-content>, Okinawa-jima Island, Japan, 5 m depth, 16 June 2019, Y. Kushida. <abbrev xmlns:xlink="http://www.w3.org/1999/xlink" content-type="institution" xlink:title="Molecular Invertebrate Systematics and Ecology" id="ABBRID0EGCCK" xlink:type="simple">MISE</abbrev>-009-19 (morphotype B), one specimen, subsampled for molecular data, Tengan, <named-content xmlns:xlink="http://www.w3.org/1999/xlink" content-type="dwc:verbatimCoordinates" xlink:type="simple"><named-content content-type="geo-json" specific-use="{&#34;type&#34;:&#34;Point&#34;,&#34;coordinates&#34;:[127.833000,26.400000]}" id="NCID0EOCCK" xlink:type="simple">26.400°N, 127.833°E</named-content></named-content>, Okinawa-jima Island, Japan, 8 m depth, 3 May 2019, <tp:taxon-name><tp:taxon-name-part taxon-name-part-type="genus" reg="Goniobranchus">G.</tp:taxon-name-part></tp:taxon-name>Y. Soong. <abbrev xmlns:xlink="http://www.w3.org/1999/xlink" content-type="institution" xlink:title="Molecular Invertebrate Systematics and Ecology" id="ABBRID0EZCCK" xlink:type="simple">MISE</abbrev>-055-19 (morphotype B), one specimen, subsampled for molecular data, Tengan, <named-content xmlns:xlink="http://www.w3.org/1999/xlink" content-type="dwc:verbatimCoordinates" xlink:type="simple"><named-content content-type="geo-json" specific-use="{&#34;type&#34;:&#34;Point&#34;,&#34;coordinates&#34;:[127.833000,26.400000]}" id="NCID0EBDCK" xlink:type="simple">26.400°N, 127.833°E</named-content></named-content>, Okinawa-jima Island, Japan, 8 m depth, 27 October 2019, H. Kise. <abbrev xmlns:xlink="http://www.w3.org/1999/xlink" content-type="institution" xlink:title="Molecular Invertebrate Systematics and Ecology" id="ABBRID0EGDCK" xlink:type="simple">MISE</abbrev>-020-18 (morphotype B), one specimen, subsampled for molecular data, Tengan, <named-content xmlns:xlink="http://www.w3.org/1999/xlink" content-type="dwc:verbatimCoordinates" xlink:type="simple"><named-content content-type="geo-json" specific-use="{&#34;type&#34;:&#34;Point&#34;,&#34;coordinates&#34;:[127.833000,26.400000]}" id="NCID0EODCK" xlink:type="simple">26.400°N, 127.833°E</named-content></named-content>, Okinawa-jima Island, Japan, 9 m depth, 12 April 2018, <tp:taxon-name><tp:taxon-name-part taxon-name-part-type="genus" reg="Goniobranchus">G.</tp:taxon-name-part></tp:taxon-name>Y. Soong. <abbrev xmlns:xlink="http://www.w3.org/1999/xlink" content-type="institution" xlink:title="Molecular Invertebrate Systematics and Ecology" id="ABBRID0EZDCK" xlink:type="simple">MISE</abbrev>-010-19 (morphotype B), one specimen, subsampled for molecular data, Tengan, <named-content xmlns:xlink="http://www.w3.org/1999/xlink" content-type="dwc:verbatimCoordinates" xlink:type="simple"><named-content content-type="geo-json" specific-use="{&#34;type&#34;:&#34;Point&#34;,&#34;coordinates&#34;:[127.833000,26.400000]}" id="NCID0EBECK" xlink:type="simple">26.400°N, 127.833°E</named-content></named-content>, Okinawa-jima Island, Japan, 8 m depth, 3 May 2019, <tp:taxon-name><tp:taxon-name-part taxon-name-part-type="genus" reg="Goniobranchus">G.</tp:taxon-name-part></tp:taxon-name>Y. Soong. <abbrev xmlns:xlink="http://www.w3.org/1999/xlink" content-type="institution" xlink:title="Molecular Invertebrate Systematics and Ecology" id="ABBRID0EMECK" xlink:type="simple">MISE</abbrev>-023-18 (morphotype B), one specimen, subsampled for molecular data, Tengan, <named-content xmlns:xlink="http://www.w3.org/1999/xlink" content-type="dwc:verbatimCoordinates" xlink:type="simple"><named-content content-type="geo-json" specific-use="{&#34;type&#34;:&#34;Point&#34;,&#34;coordinates&#34;:[127.833000,26.400000]}" id="NCID0EUECK" xlink:type="simple">26.400°N, 127.833°E</named-content></named-content>, Okinawa-jima Island, Japan, 7 m depth, 12 April 2018, <tp:taxon-name><tp:taxon-name-part taxon-name-part-type="genus" reg="Goniobranchus">G.</tp:taxon-name-part></tp:taxon-name>Y. Soong. <abbrev xmlns:xlink="http://www.w3.org/1999/xlink" content-type="institution" xlink:title="Molecular Invertebrate Systematics and Ecology" id="ABBRID0E6ECK" xlink:type="simple">MISE</abbrev>-018-19 (morphotype B), one specimen, subsampled for molecular data, Red Beach, <named-content xmlns:xlink="http://www.w3.org/1999/xlink" content-type="dwc:verbatimCoordinates" xlink:type="simple"><named-content content-type="geo-json" specific-use="{&#34;type&#34;:&#34;Point&#34;,&#34;coordinates&#34;:[127.912000,26.447000]}" id="NCID0EHFCK" xlink:type="simple">26.447°N, 127.912°E</named-content></named-content>, Okinawa-jima Island, Japan, 6 m depth, 19 May 2019, <tp:taxon-name><tp:taxon-name-part taxon-name-part-type="genus" reg="Goniobranchus">G.</tp:taxon-name-part></tp:taxon-name>Y. Soong. <abbrev xmlns:xlink="http://www.w3.org/1999/xlink" content-type="institution" xlink:title="Molecular Invertebrate Systematics and Ecology" id="ABBRID0ESFCK" xlink:type="simple">MISE</abbrev>-022-18 (morphotype B), one specimen, subsampled for molecular data, Tengan, <named-content xmlns:xlink="http://www.w3.org/1999/xlink" content-type="dwc:verbatimCoordinates" xlink:type="simple"><named-content content-type="geo-json" specific-use="{&#34;type&#34;:&#34;Point&#34;,&#34;coordinates&#34;:[127.833000,26.400000]}" id="NCID0E1FCK" xlink:type="simple">26.400°N, 127.833°E</named-content></named-content>, Okinawa-jima Island, Japan, 10 m depth, 12 April 2018, <tp:taxon-name><tp:taxon-name-part taxon-name-part-type="genus" reg="Goniobranchus">G.</tp:taxon-name-part></tp:taxon-name>Y. Soong. <abbrev xmlns:xlink="http://www.w3.org/1999/xlink" content-type="institution" xlink:title="Molecular Invertebrate Systematics and Ecology" id="ABBRID0EFGCK" xlink:type="simple">MISE</abbrev>-008-19 (morphotype B), one specimen, subsampled for molecular data, Tengan, <named-content xmlns:xlink="http://www.w3.org/1999/xlink" content-type="dwc:verbatimCoordinates" xlink:type="simple"><named-content content-type="geo-json" specific-use="{&#34;type&#34;:&#34;Point&#34;,&#34;coordinates&#34;:[127.833000,26.400000]}" id="NCID0ENGCK" xlink:type="simple">26.400°N, 127.833°E</named-content></named-content>, Okinawa-jima Island, Japan, 8 m depth, 3 May 2019, <tp:taxon-name><tp:taxon-name-part taxon-name-part-type="genus" reg="Goniobranchus">G.</tp:taxon-name-part></tp:taxon-name>Y. Soong. <named-content xmlns:xlink="http://www.w3.org/1999/xlink" content-type="dwc:institutional_code" xlink:type="simple">CASIZ</named-content> 176759 (morphotype C), one specimen, subsampled for molecular data, Waterfall Bay, <named-content xmlns:xlink="http://www.w3.org/1999/xlink" content-type="dwc:verbatimCoordinates" xlink:type="simple"><named-content content-type="geo-json" specific-use="{&#34;type&#34;:&#34;Point&#34;,&#34;coordinates&#34;:[104.195000,2.720000]}" id="NCID0EAHCK" xlink:type="simple">2.720°N, 104.195°E</named-content></named-content>, Pulau Tioman, South China Sea, Peninsular Malaysia, 14 m depth, 4 October 2007, T.M. Gosliner et al. <named-content xmlns:xlink="http://www.w3.org/1999/xlink" content-type="dwc:institutional_code" xlink:type="simple">CASIZ</named-content> 175727 (morphotype C), one specimen (2 mm preserved), subsampled for molecular data, Pulau Gut, <named-content xmlns:xlink="http://www.w3.org/1999/xlink" content-type="dwc:verbatimCoordinates" xlink:type="simple"><named-content content-type="geo-json" specific-use="{&#34;type&#34;:&#34;Point&#34;,&#34;coordinates&#34;:[104.167000,2.664000]}" id="NCID0ENHCK" xlink:type="simple">2.664°N, 104.167°E</named-content></named-content>, Pulau Tioman, South China Sea, Peninsular Malaysia. 14 m depth, 4 October 2007, T.M. Gosliner. <named-content xmlns:xlink="http://www.w3.org/1999/xlink" content-type="dwc:institutional_code" xlink:type="simple">CASIZ</named-content> 189457 (morphotype C), one specimen (3 mm preserved), subsampled for molecular data, location not available, GPS data not available, Peninsular Malaysia, depth not available, 4 October 2007, T.M. Gosliner.</p></tp:treatment-sec><tp:treatment-sec sec-type="description" id="SECID0EXHCK"><title>Description.</title><p><bold><italic>External morphology</italic>.</bold> Living animal ~ 10 mm in length. Body smooth, without tubercles, oval and elongated, with three marginal bands on the mantle edge. Seven to ten unipinnate gill branches, 13–18 rhinophore lamellae. The species has three distinct morphotypes based on color patterns. Morphotype A (Fig. <xref ref-type="fig" rid="F3">3a</xref>) has a translucent creamy white body with no spots on the notum. The outermost portion of the mantle edge is surrounded by a thin whitish blue band, followed by one each of thicker red and yellow bands. The gill and rhinophores are translucent red with reddish purple edges. Morphotype B (Fig. <xref ref-type="fig" rid="F3">3b, c</xref>) has a translucent white body with brown spots on the notum. The outermost portion of the mantle edge is surrounded by an opaque bluish white tinged band, followed by red and yellow submarginal bands, and all three bands have similar widths. The gill and rhinophores are translucent red with opaque white edges. Morphotype C (Fig. <xref ref-type="fig" rid="F3">3d</xref>) has a creamy white but translucent body with fine orange spots on the notum. The outermost portion of the mantle edge is surrounded by a thin opaque bluish white tinged band, followed by a thicker irregular red band, and then a yellow submarginal band of similar thickness to the red band. Gill and rhinophores are translucent red with reddish purple edges.</p><p><bold><italic>Buccal mass and radula (morphotype A)</italic>.</bold> The muscular portion of the buccal mass approximately the same size as the oral tube length (Fig. <xref ref-type="fig" rid="F6">6a</xref>). The chitinous labial cuticle found at the anterior end of the muscular portion of the buccal mass bearing bifurcated and long jaw rodlets (Fig. <xref ref-type="fig" rid="F10">10a, b</xref>). The radular formula of <abbrev xmlns:xlink="http://www.w3.org/1999/xlink" content-type="institution" xlink:title="Molecular Invertebrate Systematics and Ecology" id="ABBRID0E4ICK" xlink:type="simple">MISE</abbrev>-010-19 and <abbrev xmlns:xlink="http://www.w3.org/1999/xlink" content-type="institution" xlink:title="Molecular Invertebrate Systematics and Ecology" id="ABBRID0ECJCK" xlink:type="simple">MISE</abbrev>-047-19 (Fig. <xref ref-type="fig" rid="F10">10c</xref>) are 46 × 40.1.40 and 52 × 40.1.40, respectively. The rachidian tooth is triangular, thin, with a blunt tip. The innermost lateral teeth have two or three denticles on the inner side and 3–5 denticles on the outer side of the central cusp (Fig. <xref ref-type="fig" rid="F10">10d</xref>). The central cusp on the inner lateral tooth is elongate and ~ 2× the length of the adjacent denticles. The middle lateral teeth have a short central cusp with six or seven denticles (Fig. <xref ref-type="fig" rid="F10">10e</xref>). The outer lateral teeth have a rounded main cusp with five denticles (Fig. <xref ref-type="fig" rid="F10">10f</xref>).</p><fig id="F10" position="float" orientation="portrait"><object-id xmlns:xlink="http://www.w3.org/1999/xlink" content-type="doi" xlink:type="simple">10.3897/zookeys.1083.72939.figure10</object-id><object-id xmlns:xlink="http://www.w3.org/1999/xlink" content-type="arpha" xlink:type="simple">1921DACF-762E-57F9-A34E-6FCED9F0735A</object-id><label>Figure 10.</label><caption><p>Scanning electron micrographs. <italic><tp:taxon-name><tp:taxon-name-part taxon-name-part-type="genus" reg="Goniobranchus">Goniobranchus</tp:taxon-name-part><tp:taxon-name-part taxon-name-part-type="species" reg="sinensis">sinensis</tp:taxon-name-part></tp:taxon-name></italic>, <abbrev xmlns:xlink="http://www.w3.org/1999/xlink" content-type="institution" xlink:title="Molecular Invertebrate Systematics and Ecology" id="ABBRID0EKKCK" xlink:type="simple">MISE</abbrev>-047-19, Kagoshima, Japan. <bold>a</bold> jaw <bold>b</bold> jaw rodlets <bold>c</bold> radula <bold>d</bold> central teeth <bold>e</bold> mid-lateral teeth <bold>f</bold> outer lateral teeth.</p></caption><graphic xmlns:xlink="http://www.w3.org/1999/xlink" xlink:href="zookeys-1083-169-g010.jpg" position="float" orientation="portrait" xlink:type="simple" id="oo_638137.jpg"><uri content-type="original_file" xlink:type="simple">https://binary.pensoft.net/fig/638137</uri></graphic></fig><p><bold><italic>Reproductive system</italic></bold> (Fig. <xref ref-type="fig" rid="F6">6b</xref>). The thick, tubular ampulla narrows into a diverging short oviduct and long vas deferens. The proximal prostatic portion of the vas deferens is thin and convoluted and transitions into the muscular ejaculatory portion. The long, narrow, convoluted ejaculatory portion transitions into a wider and long curved penial bulb, which joins with the distal end of the vagina. The vagina is narrow and elongated and transitions into a larger, spherical bursa copulatrix and the smaller, curved receptaculum seminis at its distal end. A moderately long uterine duct emerges from this junction of vagina, bursa, and receptaculum seminis. The uterine duct connects the receptaculum seminis with the female gland mass. The female gland mass has smaller albumen and membrane glands and a larger mucous gland.</p></tp:treatment-sec><tp:treatment-sec sec-type="remarks" id="SECID0ELLCK"><title>Remarks.</title><p>Our <italic><tp:taxon-name><tp:taxon-name-part taxon-name-part-type="genus" reg="Goniobranchus">G.</tp:taxon-name-part><tp:taxon-name-part taxon-name-part-type="species" reg="sinensis">sinensis</tp:taxon-name-part></tp:taxon-name></italic> morphotype A specimens are the same as <xref ref-type="bibr" rid="B62">Rudman’s (1985)</xref> specimens; all of <xref ref-type="bibr" rid="B62">Rudman’s (1985)</xref> specimens were collected from Hong Kong. He only found one morphotype, with a translucent creamy white body and the outermost portion of the mantle edge surrounded by a thin white band, followed by one each of thicker red and yellow bands. The gill and rhinophores were translucent red with reddish purple edges. Some of the specimens he collected also had fine orange-brown specks on the notum; however, this morphological trait was observed in comparatively few of the newly collected specimens and is found in morphotype C (Fig. <xref ref-type="fig" rid="F3">3d</xref>). <xref ref-type="bibr" rid="B62">Rudman (1985)</xref> also synonymized specimens documented by <xref ref-type="bibr" rid="B2">Baba (1938)</xref> and <xref ref-type="bibr" rid="B1">Abe (1964)</xref> from Japan as <italic><tp:taxon-name><tp:taxon-name-part taxon-name-part-type="genus" reg="Goniobranchus">G.</tp:taxon-name-part><tp:taxon-name-part taxon-name-part-type="species" reg="sinensis">sinensis</tp:taxon-name-part></tp:taxon-name></italic>, further supporting the identification of our specimens from Kagoshima, Japan as <italic><tp:taxon-name><tp:taxon-name-part taxon-name-part-type="genus" reg="Goniobranchus">G.</tp:taxon-name-part><tp:taxon-name-part taxon-name-part-type="species" reg="sinensis">sinensis</tp:taxon-name-part></tp:taxon-name></italic>. Morphotype A has thus been reported from Hong Kong and Japan. In our study, we also observed two more morphotypes of <italic><tp:taxon-name><tp:taxon-name-part taxon-name-part-type="genus" reg="Goniobranchus">G.</tp:taxon-name-part><tp:taxon-name-part taxon-name-part-type="species" reg="sinensis">sinensis</tp:taxon-name-part></tp:taxon-name></italic>: morphotype B from Okinawa, Japan and morphotype C from Peninsular Malaysia.</p><p><italic><tp:taxon-name><tp:taxon-name-part taxon-name-part-type="genus" reg="Goniobranchus">Goniobranchus</tp:taxon-name-part><tp:taxon-name-part taxon-name-part-type="species" reg="sinensis">sinensis</tp:taxon-name-part></tp:taxon-name></italic> demonstrates intraspecific variation (intraspecific <italic>p</italic>-<abbrev xmlns:xlink="http://www.w3.org/1999/xlink" xlink:title="cytochrome c oxidase subunit I" id="ABBRID0EEOCK" xlink:type="simple">COI</abbrev> distance within <italic><tp:taxon-name><tp:taxon-name-part taxon-name-part-type="genus" reg="Goniobranchus">G.</tp:taxon-name-part><tp:taxon-name-part taxon-name-part-type="species" reg="sinensis">sinensis</tp:taxon-name-part></tp:taxon-name></italic> = 0.0–1.4%) in morphology based on geographic location, with specimens collected from Peninsular Malaysia, Okinawa, and mainland Japan in this study. Body patterns of nudibranchs can vary depending on environmental factors (<xref ref-type="bibr" rid="B64">Rudman 1991</xref>), and this may explain the morphological variation in <italic><tp:taxon-name><tp:taxon-name-part taxon-name-part-type="genus" reg="Goniobranchus">G.</tp:taxon-name-part><tp:taxon-name-part taxon-name-part-type="species" reg="sinensis">sinensis</tp:taxon-name-part></tp:taxon-name></italic> as observed by <xref ref-type="bibr" rid="B64">Rudman (1991)</xref> and in the current study. Distinctive features of the external morphology are included in the remarks for <italic><tp:taxon-name><tp:taxon-name-part taxon-name-part-type="genus" reg="Goniobranchus">G.</tp:taxon-name-part><tp:taxon-name-part taxon-name-part-type="species" reg="preciosus">preciosus</tp:taxon-name-part></tp:taxon-name></italic>, the species with which this species has been most frequently confused.</p></tp:treatment-sec><tp:treatment-sec><!--Section generated to contain objects referenced in tp:taxon-treatment.--><fig id="F3" position="float" orientation="portrait"><object-id xmlns:xlink="http://www.w3.org/1999/xlink" content-type="doi" xlink:type="simple">10.3897/zookeys.1083.72939.figure3</object-id><object-id xmlns:xlink="http://www.w3.org/1999/xlink" content-type="arpha" xlink:type="simple">C1FAE93E-DA1E-59B0-A621-0F9183A7278C</object-id><label>Figure 3.</label><caption><p><bold>a–d</bold><italic><tp:taxon-name><tp:taxon-name-part taxon-name-part-type="genus" reg="Goniobranchus">Goniobranchus</tp:taxon-name-part><tp:taxon-name-part taxon-name-part-type="species" reg="sinensis">sinensis</tp:taxon-name-part></tp:taxon-name></italic><bold>a</bold><named-content xmlns:xlink="http://www.w3.org/1999/xlink" content-type="dwc:institutional_code" xlink:type="simple">CASIZ</named-content> 176759, morphotype A, Peninsular Malaysia <bold>b</bold><abbrev xmlns:xlink="http://www.w3.org/1999/xlink" content-type="institution" xlink:title="Molecular Invertebrate Systematics and Ecology" id="ABBRID0ESEDI" xlink:type="simple">MISE</abbrev>-018-19, morphotype B, Okinawa, Japan <bold>c</bold><abbrev xmlns:xlink="http://www.w3.org/1999/xlink" content-type="institution" xlink:title="Molecular Invertebrate Systematics and Ecology" id="ABBRID0EZEDI" xlink:type="simple">MISE</abbrev>-55-19, morphotype B, Okinawa, Japan <bold>d</bold><abbrev xmlns:xlink="http://www.w3.org/1999/xlink" content-type="institution" xlink:title="Molecular Invertebrate Systematics and Ecology" id="ABBRID0EAFDI" xlink:type="simple">MISE</abbrev>-039-19, morphotype C, Kagoshima, Japan <bold>e, f</bold><italic><tp:taxon-name><tp:taxon-name-part taxon-name-part-type="genus" reg="Goniobranchus">Goniobranchus</tp:taxon-name-part><tp:taxon-name-part taxon-name-part-type="species" reg="verrieri">verrieri</tp:taxon-name-part></tp:taxon-name></italic><bold>e</bold><named-content xmlns:xlink="http://www.w3.org/1999/xlink" content-type="dwc:institutional_code" xlink:type="simple">CASIZ</named-content> 203059, morphotype A, Philippines <bold>f</bold><named-content xmlns:xlink="http://www.w3.org/1999/xlink" content-type="dwc:institutional_code" xlink:type="simple">CASIZ</named-content> 208442, morphotype B, Philippines. Photographs <bold>a, e, f</bold> TMG; <bold>b–d</bold> GYS. Scale bars: 1 cm.</p></caption><graphic xmlns:xlink="http://www.w3.org/1999/xlink" xlink:href="zookeys-1083-169-g003.jpg" position="float" orientation="portrait" xlink:type="simple" id="oo_638130.jpg"><uri content-type="original_file" xlink:type="simple">https://binary.pensoft.net/fig/638130</uri></graphic></fig><fig id="F6" position="float" orientation="portrait"><object-id xmlns:xlink="http://www.w3.org/1999/xlink" content-type="doi" xlink:type="simple">10.3897/zookeys.1083.72939.figure6</object-id><object-id xmlns:xlink="http://www.w3.org/1999/xlink" content-type="arpha" xlink:type="simple">EE9304AA-B8FD-59F9-AA03-4193E4FBE1D1</object-id><label>Figure 6.</label><caption><p><bold>a</bold> buccal mass of <italic><tp:taxon-name><tp:taxon-name-part taxon-name-part-type="genus" reg="Goniobranchus">Goniobranchus</tp:taxon-name-part><tp:taxon-name-part taxon-name-part-type="species" reg="sinensis">sinensis</tp:taxon-name-part></tp:taxon-name></italic>, <abbrev xmlns:xlink="http://www.w3.org/1999/xlink" content-type="institution" xlink:title="Molecular Invertebrate Systematics and Ecology" id="ABBRID0EZWDI" xlink:type="simple">MISE</abbrev>-047-19 <bold>b</bold> reproductive system of <italic><tp:taxon-name><tp:taxon-name-part taxon-name-part-type="genus" reg="Goniobranchus">Goniobranchus</tp:taxon-name-part><tp:taxon-name-part taxon-name-part-type="species" reg="sinensis">sinensis</tp:taxon-name-part></tp:taxon-name></italic>, <abbrev xmlns:xlink="http://www.w3.org/1999/xlink" content-type="institution" xlink:title="Molecular Invertebrate Systematics and Ecology" id="ABBRID0ELXDI" xlink:type="simple">MISE</abbrev>-047-19 <bold>c</bold> buccal mass of <italic><tp:taxon-name><tp:taxon-name-part taxon-name-part-type="genus" reg="Goniobranchus">Goniobranchus</tp:taxon-name-part><tp:taxon-name-part taxon-name-part-type="species" reg="verrieri">verrieri</tp:taxon-name-part></tp:taxon-name></italic>, <named-content xmlns:xlink="http://www.w3.org/1999/xlink" content-type="dwc:institutional_code" xlink:type="simple">CASIZ</named-content> 203059 <bold>d</bold> reproductive system of <italic><tp:taxon-name><tp:taxon-name-part taxon-name-part-type="genus" reg="Goniobranchus">Goniobranchus</tp:taxon-name-part><tp:taxon-name-part taxon-name-part-type="species" reg="verrieri">verrieri</tp:taxon-name-part></tp:taxon-name></italic>, <named-content xmlns:xlink="http://www.w3.org/1999/xlink" content-type="dwc:institutional_code" xlink:type="simple">CASIZ</named-content> 203059 <bold>e</bold> bBuccal mass of <italic><tp:taxon-name><tp:taxon-name-part taxon-name-part-type="genus" reg="Goniobranchus">Goniobranchus</tp:taxon-name-part><tp:taxon-name-part taxon-name-part-type="species" reg="fabulus">fabulus</tp:taxon-name-part></tp:taxon-name></italic> sp. nov., <named-content xmlns:xlink="http://www.w3.org/1999/xlink" content-type="dwc:institutional_code" xlink:type="simple">CASIZ</named-content> 191271 <bold>f</bold> reproductive system of <italic><tp:taxon-name><tp:taxon-name-part taxon-name-part-type="genus" reg="Goniobranchus">Goniobranchus</tp:taxon-name-part><tp:taxon-name-part taxon-name-part-type="species" reg="fabulus">fabulus</tp:taxon-name-part></tp:taxon-name></italic> sp. nov., <named-content xmlns:xlink="http://www.w3.org/1999/xlink" content-type="dwc:institutional_code" xlink:type="simple">CASIZ</named-content> 191271. Abbreviations: am, ampulla; bb, buccal bulb; bc, bursa copulatrix; ej, ejaculatory duct; es, esophagus; fgm, female gland mass; ot, oral tube; p, penis; pr, prostate; ra, radular sac; rs, receptaculum seminis; va, vagina. Scale bars: 0.1 mm (<bold>c, d, e, f</bold>); 1 mm (<bold>a, b</bold>).</p></caption><graphic xmlns:xlink="http://www.w3.org/1999/xlink" xlink:href="zookeys-1083-169-g006.jpg" position="float" orientation="portrait" xlink:type="simple" id="oo_638133.jpg"><uri content-type="original_file" xlink:type="simple">https://binary.pensoft.net/fig/638133</uri></graphic></fig></tp:treatment-sec><ref-list><ref id="B2"><mixed-citation xmlns:xlink="http://www.w3.org/1999/xlink" xlink:type="simple"><person-group><name name-style="western"><surname>Baba</surname><given-names>K</given-names></name></person-group> (<year>1938</year>) <article-title><tp:taxon-name><tp:taxon-name-part taxon-name-part-type="subclass">Opisthobranchia</tp:taxon-name-part></tp:taxon-name> of Kii, Middle Japan.</article-title><source>Journal of the Department of Agriculture, Kyushu Imperial University</source><volume>6</volume>: <fpage>1</fpage>–<lpage>19</lpage>. <ext-link xlink:href="10.5109/22587" ext-link-type="doi" xlink:type="simple">https://doi.org/10.5109/22587</ext-link></mixed-citation></ref><ref id="B1"><mixed-citation xmlns:xlink="http://www.w3.org/1999/xlink" xlink:type="simple"><person-group><name name-style="western"><surname>Abe</surname><given-names>T</given-names></name></person-group> (<year>1964</year>) <tp:taxon-name><tp:taxon-name-part taxon-name-part-type="subclass">Opisthobranchia</tp:taxon-name-part></tp:taxon-name> of Toyama Bay and Adjacent Waters. Hokuryu-kan, Tokyo, 99 pp.</mixed-citation></ref><ref id="B37"><mixed-citation xmlns:xlink="http://www.w3.org/1999/xlink" xlink:type="simple"><person-group><name name-style="western"><surname>Lin</surname><given-names>GY</given-names></name><name name-style="western"><surname>Tchang</surname><given-names>S</given-names></name></person-group> (<year>1965</year>) <article-title><tp:taxon-name><tp:taxon-name-part taxon-name-part-type="subclass">Opisthobranchia</tp:taxon-name-part></tp:taxon-name> from the intertidal zone of Hainan Island, China.</article-title><source>Oceanologia et Limnologia Sinica</source><volume>7</volume>: <fpage>1</fpage>–<lpage>20</lpage>.</mixed-citation></ref><ref id="B47"><mixed-citation xmlns:xlink="http://www.w3.org/1999/xlink" xlink:type="simple"><person-group><name name-style="western"><surname>Orr</surname><given-names>J</given-names></name></person-group> (<year>1981</year>) <source>Hong Kong Nudibranchs.</source><publisher-name>Urban Council</publisher-name>, <publisher-loc>Hong Kong</publisher-loc>, <size units="page">82 pp</size>.</mixed-citation></ref><ref id="B19"><mixed-citation xmlns:xlink="http://www.w3.org/1999/xlink" xlink:type="simple"><person-group><name name-style="western"><surname>Gosliner</surname><given-names>T</given-names></name><name name-style="western"><surname>Behrens</surname><given-names>D</given-names></name><name name-style="western"><surname>Valdés</surname><given-names>Á</given-names></name></person-group> (<year>2008</year>) <source>Indo-Pacific Nudibranchs and Sea Slugs: A Field Guide to the World’s Most Diverse Fauna.</source><publisher-name>Sea Challengers/California Academy of Sciences</publisher-name>, <publisher-loc>Gig Harbor/San Francisco</publisher-loc>, <size units="page">426 pp</size>.</mixed-citation></ref><ref id="B20"><mixed-citation xmlns:xlink="http://www.w3.org/1999/xlink" xlink:type="simple"><person-group><name name-style="western"><surname>Gosliner</surname><given-names>T</given-names></name><name name-style="western"><surname>Valdés</surname><given-names>Á</given-names></name><name name-style="western"><surname>Behrens</surname><given-names>D</given-names></name></person-group> (<year>2015</year>) <source>Nudibranch &amp; Sea Slug Identification Indo-Pacific. First edition.</source><publisher-name>New World Publications</publisher-name>, <publisher-loc>Jacksonville</publisher-loc>, <size units="page">408 pp</size>.</mixed-citation></ref><ref id="B21"><mixed-citation xmlns:xlink="http://www.w3.org/1999/xlink" xlink:type="simple"><person-group><name name-style="western"><surname>Gosliner</surname><given-names>TM</given-names></name><name name-style="western"><surname>Valdés</surname><given-names>Á</given-names></name><name name-style="western"><surname>Behrens</surname><given-names>DW</given-names></name></person-group> (<year>2018</year>) <source>Nudibranch and Sea Slug Identification: Indo-Pacific. Second edition.</source><publisher-name>New World Publications</publisher-name>, <publisher-loc>Jacksonville</publisher-loc>, <size units="page">451 pp</size>.</mixed-citation></ref><ref id="B62"><mixed-citation xmlns:xlink="http://www.w3.org/1999/xlink" xlink:type="simple"><person-group><name name-style="western"><surname>Rudman</surname><given-names>WB</given-names></name></person-group> (<year>1985</year>) <article-title>The <tp:taxon-name><tp:taxon-name-part taxon-name-part-type="family">Chromodorididae</tp:taxon-name-part></tp:taxon-name> (<tp:taxon-name><tp:taxon-name-part taxon-name-part-type="subclass">Opisthobranchia</tp:taxon-name-part></tp:taxon-name>: <tp:taxon-name><tp:taxon-name-part taxon-name-part-type="phylum">Mollusca</tp:taxon-name-part></tp:taxon-name>) of the Indo-West Pacific: <italic><tp:taxon-name><tp:taxon-name-part taxon-name-part-type="genus">Chromodoris</tp:taxon-name-part><tp:taxon-name-part taxon-name-part-type="species">aureomarginata</tp:taxon-name-part></tp:taxon-name></italic>, <italic><tp:taxon-name><tp:taxon-name-part taxon-name-part-type="genus">C.</tp:taxon-name-part><tp:taxon-name-part taxon-name-part-type="species">verrieri</tp:taxon-name-part></tp:taxon-name></italic> and <italic><tp:taxon-name><tp:taxon-name-part taxon-name-part-type="genus">C.</tp:taxon-name-part><tp:taxon-name-part taxon-name-part-type="species">fidelis</tp:taxon-name-part></tp:taxon-name></italic> color groups.</article-title><source>Zoological Journal of the Linnean Society</source><volume>83</volume>: <fpage>241</fpage>–<lpage>299</lpage>. <ext-link xlink:href="10.1111/j.1096-3642.1985.tb00875.x" ext-link-type="doi" xlink:type="simple">https://doi.org/10.1111/j.1096-3642.1985.tb00875.x</ext-link></mixed-citation></ref><ref id="B12"><mixed-citation xmlns:xlink="http://www.w3.org/1999/xlink" xlink:type="simple"><person-group><name name-style="western"><surname>Debelius</surname><given-names>H</given-names></name><name name-style="western"><surname>Kuiter</surname><given-names>RH</given-names></name></person-group> (<year>2007</year>) <source>Nudibranchs of the World.</source><publisher-name>IKAN-Unterwasserarchiv</publisher-name>, <publisher-loc>Frankfurt</publisher-loc>, <size units="page">360 pp</size>.</mixed-citation></ref><ref id="B9"><mixed-citation xmlns:xlink="http://www.w3.org/1999/xlink" xlink:type="simple"><person-group><name name-style="western"><surname>Coleman</surname><given-names>N</given-names></name></person-group> (<year>2008</year>) <source>Nudibranchs Encyclopedia: Catalogue of Asia/Indo-Pacific Sea Slugs.</source><publisher-name>Neville Coleman’s Underwater Geographic Pty Limited</publisher-name>, <publisher-loc>Queensland</publisher-loc>, <size units="page">416 pp</size>.</mixed-citation></ref><ref id="B34"><mixed-citation xmlns:xlink="http://www.w3.org/1999/xlink" xlink:type="simple"><person-group><name name-style="western"><surname>Kumar</surname><given-names>JSY</given-names></name><name name-style="western"><surname>Venkatraman</surname><given-names>C</given-names></name><name name-style="western"><surname>Shrinivaasu</surname><given-names>S</given-names></name><name name-style="western"><surname>Raghunathan</surname><given-names>C</given-names></name></person-group> (<year>2019</year>) <article-title>New records of Opisthobranchs (<tp:taxon-name><tp:taxon-name-part taxon-name-part-type="phylum">Mollusca</tp:taxon-name-part></tp:taxon-name>: <tp:taxon-name><tp:taxon-name-part taxon-name-part-type="class">Gastropoda</tp:taxon-name-part></tp:taxon-name>) from Gulf of Mannar, India.</article-title><source>Indian Journal of Geo Marine Sciences</source><volume>48</volume>(<issue>10</issue>): <fpage>1508</fpage>–<lpage>1515</lpage>. <ext-link xlink:href="http://nopr.niscair.res.in/handle/123456789/51165" ext-link-type="uri" xlink:type="simple">http://nopr.niscair.res.in/handle/123456789/51165</ext-link></mixed-citation></ref><ref id="B41"><mixed-citation xmlns:xlink="http://www.w3.org/1999/xlink" xlink:type="simple"><person-group><name name-style="western"><surname>Mehrotra</surname><given-names>R</given-names></name><name name-style="western"><surname>Caballer Gutiérrez</surname><given-names>MA</given-names></name><name name-style="western"><surname>Scott</surname><given-names>C</given-names></name><name name-style="western"><surname>Monchanin</surname><given-names>C</given-names></name><name name-style="western"><surname>Viyakarn</surname><given-names>V</given-names></name><name name-style="western"><surname>Chavanich</surname><given-names>S</given-names></name></person-group> (<year>2021</year>) <article-title>An updated inventory of sea slugs from Koh Tao, Thailand, with notes on their ecology and a dramatic biodiversity increase for Thai waters.</article-title><source>ZooKeys</source><volume>1042</volume>: <fpage>73</fpage>–<lpage>188</lpage>. <ext-link xlink:href="https://doi.or/10.3897/zookeys.1042.64474" ext-link-type="uri" xlink:type="simple">https://doi.or/10.3897/zookeys.1042.64474</ext-link></mixed-citation></ref><ref id="B44"><mixed-citation xmlns:xlink="http://www.w3.org/1999/xlink" xlink:type="simple"><person-group><name name-style="western"><surname>Nakano</surname><given-names>R</given-names></name></person-group> (<year>2018</year>) <source>Field Guide to Sea Slugs and Nudibranchs of Japan.</source><publisher-name>Bun-ichi Co.</publisher-name>, <publisher-loc>Tokyo</publisher-loc>, <size units="page">544 pp</size>.</mixed-citation></ref><ref id="B46"><mixed-citation xmlns:xlink="http://www.w3.org/1999/xlink" xlink:type="simple"><person-group><name name-style="western"><surname>Ono</surname><given-names>A</given-names></name><name name-style="western"><surname>Katou</surname><given-names>S</given-names></name></person-group> (<year>2020</year>) <source>Nudibranch and Sea Slug Illustrated.</source><publisher-name>Seibundo-shinkosha</publisher-name>, <publisher-loc>Tokyo</publisher-loc>, <size units="page">591 pp</size>.</mixed-citation></ref><ref id="B26"><mixed-citation xmlns:xlink="http://www.w3.org/1999/xlink" xlink:type="simple"><person-group><name name-style="western"><surname>Jie</surname><given-names>WB</given-names></name><name name-style="western"><surname>Chan</surname><given-names>CY</given-names></name><name name-style="western"><surname>Wu</surname><given-names>SK</given-names></name></person-group> (<year>2009</year>) <source>Taiwan Nudibranchs.</source><publisher-name>National Museum of Marine Biology and Aquarium</publisher-name>, <publisher-loc>Pingtung</publisher-loc>, <size units="page">309 pp</size>.</mixed-citation></ref><ref id="B64"><mixed-citation xmlns:xlink="http://www.w3.org/1999/xlink" xlink:type="simple"><person-group><name name-style="western"><surname>Rudman</surname><given-names>WB</given-names></name></person-group> (<year>1991</year>) <article-title>Purpose in pattern: the evolution of color in chromodorid nudibranchs.</article-title><source>Journal of Molluscan Studies</source><volume>57</volume>: <fpage>5</fpage>–<lpage>21</lpage>. <ext-link xlink:href="10.1093/mollus/57.Supplement_Part_4.5" ext-link-type="doi" xlink:type="simple">https://doi.org/10.1093/mollus/57.Supplement_Part_4.5</ext-link></mixed-citation></ref></ref-list></tp:taxon-treatment>
