# Supplementary material for: ﻿Battle of the bands: systematics and phylogeny of the white Goniobranchus nudibranchs with marginal bands (Nudibranchia, Chromodorididae)
Source: Zookeys. 2022 Jan 25;1083:169–210. doi: 10.3897/zookeys.1083.72939 (PMC8807574; doi:10.3897/zookeys.1083.72939)
Supplement: XML Treatment for Goniobranchus verrieri [file zookeys.1083.72939-treatment6.xml]

<!DOCTYPE tp:taxon-treatment
  PUBLIC "-//TaxonX//DTD Taxonomic Treatment Publishing DTD v0 20100105//EN" "tax-treatment-NSO.dtd">
<tp:taxon-treatment xmlns:tp="http://www.plazi.org/taxpub"><tp:treatment-meta><kwd-group><label>Taxon classification</label><kwd>
                <named-content content-type="kingdom">Animalia</named-content>
              </kwd><kwd>
                <named-content content-type="order">Nudibranchia</named-content>
              </kwd><kwd>
                <named-content content-type="family">Chromodorididae</named-content>
              </kwd></kwd-group><mixed-citation publication-type="journal"><person-group><name><surname>Soong</surname><given-names>Giun Yee</given-names></name><name><surname>Bonomo</surname><given-names>Lynn J.</given-names></name><name><surname>Reimer</surname><given-names>James D.</given-names></name><name><surname>Gosliner</surname><given-names>Terrence M.</given-names></name></person-group><article-title>﻿Battle of the bands: systematics and phylogeny of the white <italic><tp:taxon-name><tp:taxon-name-part taxon-name-part-type="genus" reg="Goniobranchus">Goniobranchus</tp:taxon-name-part></tp:taxon-name></italic> nudibranchs with marginal bands (<tp:taxon-name><tp:taxon-name-part taxon-name-part-type="order">Nudibranchia</tp:taxon-name-part></tp:taxon-name>, <tp:taxon-name><tp:taxon-name-part taxon-name-part-type="family">Chromodorididae</tp:taxon-name-part></tp:taxon-name>)</article-title><source>Zookeys</source><day>25</day><month>01</month><year>2022</year><volume>1083</volume><fpage>169</fpage><lpage>210</lpage><pub-id pub-id-type="doi">10.3897/zookeys.1083.72939</pub-id></mixed-citation></tp:treatment-meta><tp:nomenclature><label>﻿</label><tp:taxon-name>
              <object-id xmlns:xlink="http://www.w3.org/1999/xlink" content-type="arpha" xlink:type="simple">9C937852-9C5B-515B-805E-6DF7BD8445AD</object-id>
              <tp:taxon-name-part taxon-name-part-type="genus" reg="Goniobranchus">Goniobranchus</tp:taxon-name-part>
              <tp:taxon-name-part taxon-name-part-type="species" reg="verrieri">verrieri</tp:taxon-name-part>
            </tp:taxon-name><tp:taxon-authority>(Crosse, 1875)</tp:taxon-authority><xref ref-type="fig" rid="F3">Figures 3e, f</xref><xref ref-type="fig" rid="F6">, 6c, d</xref><xref ref-type="fig" rid="F11">, 11a–f</xref><tp:nomenclature-citation-list><tp:nomenclature-citation><tp:taxon-name>
                  <tp:taxon-name-part taxon-name-part-type="genus" reg="Doris">Doris</tp:taxon-name-part>
                  <tp:taxon-name-part taxon-name-part-type="species" reg="marginata">marginata</tp:taxon-name-part>
                </tp:taxon-name><comment>Pease, 1860: 30 (junior homonym of both <tp:taxon-name><tp:taxon-name-part taxon-name-part-type="genus" reg="Doris">Doris</tp:taxon-name-part><tp:taxon-name-part taxon-name-part-type="species" reg="marginata">marginata</tp:taxon-name-part></tp:taxon-name> Montagu, 1804: 79 and <tp:taxon-name><tp:taxon-name-part taxon-name-part-type="genus" reg="Doris">Doris</tp:taxon-name-part><tp:taxon-name-part taxon-name-part-type="species" reg="marginata">marginata</tp:taxon-name-part></tp:taxon-name> Quoy &amp; Gaimard, 1832: 255–256).</comment></tp:nomenclature-citation><tp:nomenclature-citation><tp:taxon-name>
                  <tp:taxon-name-part taxon-name-part-type="genus" reg="Goniodoris">Goniodoris</tp:taxon-name-part>
                  <tp:taxon-name-part taxon-name-part-type="species" reg="verrieri">verrieri</tp:taxon-name-part>
                </tp:taxon-name><comment>Crosse, 1875: 313, 314, pl. 12, fig. 5.</comment></tp:nomenclature-citation><tp:nomenclature-citation><tp:taxon-name>
                  <tp:taxon-name-part taxon-name-part-type="genus" reg="Chromodoris">Chromodoris</tp:taxon-name-part>
                  <tp:taxon-name-part taxon-name-part-type="species" reg="marginata">marginata</tp:taxon-name-part>
                </tp:taxon-name><comment>: Bergh, 1880: 27, pl. 13, figs 22, 23; <xref ref-type="bibr" rid="B58">Risbec 1928</xref>: 133–136, fig. 33, pl. 6, fig. 4; <xref ref-type="bibr" rid="B59">Risbec 1953</xref>: 63–66, fig. 26; <xref ref-type="bibr" rid="B28">Kay 1979</xref>: 467, 468, fig. 150D.</comment></tp:nomenclature-citation><tp:nomenclature-citation><tp:taxon-name>
                  <tp:taxon-name-part taxon-name-part-type="genus" reg="Glossodoris">Glossodoris</tp:taxon-name-part>
                  <tp:taxon-name-part taxon-name-part-type="species" reg="verrieri">verrieri</tp:taxon-name-part>
                </tp:taxon-name><comment>: <xref ref-type="bibr" rid="B56">Pruvot-Fol 1951</xref>: 155.</comment></tp:nomenclature-citation><tp:nomenclature-citation><tp:taxon-name>
                  <tp:taxon-name-part taxon-name-part-type="genus" reg="Chromodoris">Chromodoris</tp:taxon-name-part>
                  <tp:taxon-name-part taxon-name-part-type="species" reg="verrieri">verrieri</tp:taxon-name-part>
                </tp:taxon-name><comment>: <xref ref-type="bibr" rid="B59">Risbec 1953</xref>: 80; <xref ref-type="bibr" rid="B62">Rudman 1985</xref>: 262–267, figs 12A, 13A, 14, 15A; <xref ref-type="bibr" rid="B19">Gosliner et al. 2008</xref>: 221, top photograph.</comment></tp:nomenclature-citation><tp:nomenclature-citation><tp:taxon-name>
                  <tp:taxon-name-part taxon-name-part-type="genus" reg="Chromodoris">Chromodoris</tp:taxon-name-part>
                  <tp:taxon-name-part taxon-name-part-type="species" reg="trimarginata">trimarginata</tp:taxon-name-part>
                </tp:taxon-name><comment>(Winckworth, 1946): <xref ref-type="bibr" rid="B27">Kay and Young 1969</xref>: 205, 206, figs 45, 55 (misidentification).</comment></tp:nomenclature-citation><tp:nomenclature-citation><tp:taxon-name>
                  <tp:taxon-name-part taxon-name-part-type="genus" reg="Goniobranchus">Goniobranchus</tp:taxon-name-part>
                  <tp:taxon-name-part taxon-name-part-type="species" reg="verrieri">verrieri</tp:taxon-name-part>
                </tp:taxon-name><comment>: <xref ref-type="bibr" rid="B20">Gosliner et al. 2015</xref>: 223, top right photograph; <xref ref-type="bibr" rid="B21">Gosliner et al. 2018</xref>: 153, top right photograph.</comment></tp:nomenclature-citation><tp:nomenclature-citation><tp:taxon-name>
                  <tp:taxon-name-part taxon-name-part-type="genus" reg="Chromodoris">Chromodoris</tp:taxon-name-part>
                  <tp:taxon-name-part taxon-name-part-type="species" reg="sinensis">sinensis</tp:taxon-name-part>
                </tp:taxon-name><comment>Rudman, 1985: 263, fig. 12C; <xref ref-type="bibr" rid="B77">Yonow 2001</xref>: 26, pl 3, fig. 6 (misidentifications).</comment></tp:nomenclature-citation></tp:nomenclature-citation-list></tp:nomenclature><tp:treatment-sec sec-type="type locality" id="SECID0EKWCK"><title>Type locality.</title><p>Noumea, New Caledonia.</p></tp:treatment-sec><tp:treatment-sec sec-type="type material" id="SECID0EPWCK"><title>Type material.</title><p>Most likely lost to science. Crosse’s types are deposited in the Muséum national d’Histoire naturelle (Paris), but the list of types by <xref ref-type="bibr" rid="B72">Valdés and Heros (1998)</xref> of Recent and fossil opisthobranchs does not mention any material of <italic><tp:taxon-name><tp:taxon-name-part taxon-name-part-type="genus" reg="Goniodoris">Goniodoris</tp:taxon-name-part><tp:taxon-name-part taxon-name-part-type="species" reg="verrieri">verrieri</tp:taxon-name-part></tp:taxon-name></italic> Crosse, 1875. We base our identification from Crosse’s illustration (1875: pl. 12, fig. 5), which agrees with the morphological study of <xref ref-type="bibr" rid="B62">Rudman (1985)</xref>.</p></tp:treatment-sec><tp:treatment-sec sec-type="distribution" id="SECID0EIXCK"><title>Geographical distribution.</title><p>Widely distributed around the tropical and subtropical Indo-Pacific oceans (<xref ref-type="bibr" rid="B62">Rudman 1985</xref>; <xref ref-type="bibr" rid="B11">Debelius 1996</xref>; <xref ref-type="bibr" rid="B12">Debelius and Kuiter 2007</xref>; <xref ref-type="bibr" rid="B9">Coleman 2008</xref>; <xref ref-type="bibr" rid="B19">Gosliner et al. 2008</xref>, <xref ref-type="bibr" rid="B20">2015</xref>, <xref ref-type="bibr" rid="B21">2018</xref>) with reports from across South Africa, Madagascar, Indonesia, Papua New Guinea, Philippines, Midway Atoll, Hawaiian Islands (<xref ref-type="bibr" rid="B21">Gosliner et al. 2018</xref>), Australia (<xref ref-type="bibr" rid="B65">Slack-Smith and Bryce 2004</xref>; <xref ref-type="bibr" rid="B45">Nimbs and Smith 2016</xref>), Tanzania (<xref ref-type="bibr" rid="B62">Rudman 1985</xref>), Thailand (<xref ref-type="bibr" rid="B41">Mehrotra et al. 2021</xref>), Mozambique (<xref ref-type="bibr" rid="B69">Strömvoll and Jones 2019</xref>), Japan (<xref ref-type="bibr" rid="B44">Nakano 2018</xref>; <xref ref-type="bibr" rid="B46">Ono and Katou 2020</xref>), Taiwan (<xref ref-type="bibr" rid="B26">Jie et al. 2009</xref>), New Caledonia (<xref ref-type="bibr" rid="B23">Hervé 2010</xref>), Marshall Islands (<xref ref-type="bibr" rid="B62">Rudman 1985</xref>), and Mariana Islands (<xref ref-type="bibr" rid="B7">Carlson and Hoff 2003</xref>).</p></tp:treatment-sec><tp:treatment-sec sec-type="material" id="SECID0E1ZCK"><title>Material examined.</title><p><named-content xmlns:xlink="http://www.w3.org/1999/xlink" content-type="dwc:institutional_code" xlink:type="simple">CASIZ</named-content> 203059 (morphotype A), one specimen (3 mm preserved), subsampled for molecular data and dissected, Balibago dive site, <named-content xmlns:xlink="http://www.w3.org/1999/xlink" content-type="dwc:verbatimCoordinates" xlink:type="simple"><named-content content-type="geo-json" specific-use="{&#34;type&#34;:&#34;Point&#34;,&#34;coordinates&#34;:[120.611000,13.932000]}" id="NCID0EI1CK" xlink:type="simple">13.932°N, 120.611°E</named-content></named-content>., Verde Island Passage Coast, Calatagan, Batangas Province, Luzon Island, Philippines, 12 m depth, 17 May 2014, S. Matsuda, 2014 Verde Island Passage Expedition. <named-content xmlns:xlink="http://www.w3.org/1999/xlink" content-type="dwc:institutional_code" xlink:type="simple">CASIZ</named-content> 208442 (morphotype B), one specimen (5 mm preserved), subsampled for molecular data and dissected. Culebra (Bonito) Island, <named-content xmlns:xlink="http://www.w3.org/1999/xlink" content-type="dwc:verbatimCoordinates" xlink:type="simple"><named-content content-type="geo-json" specific-use="{&#34;type&#34;:&#34;Point&#34;,&#34;coordinates&#34;:[120.933000,13.617000]}" id="NCID0EV1CK" xlink:type="simple">13.617°N, 120.933°E</named-content></named-content>, Maricaban Island, Tingloy, Batangas Province, Luzon, Philippines, 3–30 m depth, 18 April 2015, G. Paulay, 2015 Verde Island Passage Expedition.</p></tp:treatment-sec><tp:treatment-sec sec-type="description" id="SECID0EA2CK"><title>Description.</title><p><bold><italic>External morphology</italic>.</bold> Living animals approximately 11–17 mm in length. Body oval, with two marginal bands of similar widths on the mantle edge. Gill and rhinophores are translucent red with a mix of red and white edges. Four to eight unipinnate gill branches. Ten or eleven lamellae on rhinophores. The color patterns of this species can be divided into two distinct morphotypes. Morphotype A (Fig. <xref ref-type="fig" rid="F3">3e</xref>) has an opaque white body. The outermost portion of the mantle edge is surrounded by a red margin and a yellow submarginal band with both bands of similar widths. Morphotype B (Fig. <xref ref-type="fig" rid="F3">3f</xref>) has a translucent creamy white body with small orange spots on the notum. The outermost portion of the mantle edge is surrounded by a very thin opaque white band, followed by a red and a yellow submarginal band.</p><p><bold><italic>Buccal mass and radula (morphotype A)</italic>.</bold> The muscular portion of the buccal mass is approximately the same size as the oral tube length (Fig. <xref ref-type="fig" rid="F6">6c</xref>). The chitinous labial cuticle found at the anterior end of the muscular portion of the buccal mass bearing bifurcated and short jaw rodlets (Fig. <xref ref-type="fig" rid="F11">11a, b</xref>). The radular formula of <named-content xmlns:xlink="http://www.w3.org/1999/xlink" content-type="dwc:institutional_code" xlink:type="simple">CASIZ</named-content> 203059 is 37 × 28.1.28 (Fig. <xref ref-type="fig" rid="F11">11c</xref>). The rachidian tooth is flame-like in shape and short. The inner and outer surfaces of the inner lateral teeth have three denticles on each side (Fig. <xref ref-type="fig" rid="F11">11d</xref>). The central cusp on the inner lateral tooth is ~ 2× the length of the adjacent denticles. The middle lateral teeth have a short central cusp with approximately four or five denticles (Fig. <xref ref-type="fig" rid="F11">11e</xref>). The outer lateral teeth have a rounded tooth shaped with ~ 2–4 denticles (Fig. <xref ref-type="fig" rid="F11">11f</xref>).</p><fig id="F11" position="float" orientation="portrait"><object-id xmlns:xlink="http://www.w3.org/1999/xlink" content-type="doi" xlink:type="simple">10.3897/zookeys.1083.72939.figure11</object-id><object-id xmlns:xlink="http://www.w3.org/1999/xlink" content-type="arpha" xlink:type="simple">E115EF0B-E49F-5067-AEAB-5CD5166570B3</object-id><label>Figure 11.</label><caption><p>Scanning electron micrographs. <italic><tp:taxon-name><tp:taxon-name-part taxon-name-part-type="genus" reg="Goniobranchus">Goniobranchus</tp:taxon-name-part><tp:taxon-name-part taxon-name-part-type="species" reg="verrieri">verrieri</tp:taxon-name-part></tp:taxon-name></italic>, <named-content xmlns:xlink="http://www.w3.org/1999/xlink" content-type="dwc:institutional_code" xlink:type="simple">CASIZ</named-content> 203059, Philippines. <bold>a</bold> jaw <bold>b</bold> jaw rodlets <bold>c</bold> radula <bold>d</bold> central teeth <bold>e</bold> mid-lateral teeth <bold>f</bold> outer lateral teeth.</p></caption><graphic xmlns:xlink="http://www.w3.org/1999/xlink" xlink:href="zookeys-1083-169-g011.jpg" position="float" orientation="portrait" xlink:type="simple" id="oo_638138.jpg"><uri content-type="original_file" xlink:type="simple">https://binary.pensoft.net/fig/638138</uri></graphic></fig><p><bold><italic>Reproductive system</italic></bold> (Fig. <xref ref-type="fig" rid="F6">6d</xref>). The thick, tubular ampulla narrows into a diverging short oviduct and long vas deferens. The proximal prostatic portion of the vas deferens is wide and convoluted and transitions into the muscular ejaculatory portion. The long, narrow, convoluted ejaculatory portion transitions into a wider, long penial bulb, which joins with the distal end of the vagina. The thick muscular vagina is elongated and transitions into a larger, spherical bursa copulatrix. At this junction of the vagina and bursa copulatrix, the smaller pyriform receptaculum seminis also connects. The moderately long uterine duct that emerges from the junction of the vagina, bursa copulatrix, and receptaculum seminis enters into the female gland mass. This uterine duct junction also extends proximally on one side and includes a larger portion of the vagina. The female gland mass has small albumen and membrane glands and a large mucous gland.</p></tp:treatment-sec><tp:treatment-sec sec-type="remarks" id="SECID0EL5CK"><title>Remarks.</title><p><italic><tp:taxon-name><tp:taxon-name-part taxon-name-part-type="genus" reg="Goniobranchus">Goniobranchus</tp:taxon-name-part><tp:taxon-name-part taxon-name-part-type="species" reg="verrieri">verrieri</tp:taxon-name-part></tp:taxon-name></italic> was originally described by <xref ref-type="bibr" rid="B10">Crosse (1875)</xref> from New Caledonia. The species had been previously described by <xref ref-type="bibr" rid="B51">Pease (1860)</xref> as <italic><tp:taxon-name><tp:taxon-name-part taxon-name-part-type="genus" reg="Doris">Doris</tp:taxon-name-part><tp:taxon-name-part taxon-name-part-type="species" reg="marginata">marginata</tp:taxon-name-part></tp:taxon-name></italic> from Hawaiʻi. However, the name <italic><tp:taxon-name><tp:taxon-name-part taxon-name-part-type="genus" reg="Doris">Doris</tp:taxon-name-part><tp:taxon-name-part taxon-name-part-type="species" reg="marginata">marginata</tp:taxon-name-part></tp:taxon-name></italic> was pre-occupied: several different species had been given the same name and <italic><tp:taxon-name><tp:taxon-name-part taxon-name-part-type="genus" reg="Goniobranchus">Goniobranchus</tp:taxon-name-part><tp:taxon-name-part taxon-name-part-type="species" reg="verrieri">verrieri</tp:taxon-name-part></tp:taxon-name></italic> is the next available name for this species. Crosse described the animal as having a white body and the mantle edged in a light red margin and a yellow tinged submarginal band. This description matches the external morphology of the <italic><tp:taxon-name><tp:taxon-name-part taxon-name-part-type="genus" reg="Goniobranchus">G.</tp:taxon-name-part><tp:taxon-name-part taxon-name-part-type="species" reg="verrieri">verrieri</tp:taxon-name-part></tp:taxon-name></italic> morphotype A in this study and specimens studied by <xref ref-type="bibr" rid="B62">Rudman (1985)</xref>.</p><p><italic><tp:taxon-name><tp:taxon-name-part taxon-name-part-type="genus" reg="Goniobranchus">Goniobranchus</tp:taxon-name-part><tp:taxon-name-part taxon-name-part-type="species" reg="verrieri">verrieri</tp:taxon-name-part></tp:taxon-name></italic> morphotype B has a creamy translucent body with small orange spots on the notum and three marginal bands on mantle edge. Although this pattern did not match with the original description of <italic><tp:taxon-name><tp:taxon-name-part taxon-name-part-type="genus" reg="Goniobranchus">G.</tp:taxon-name-part><tp:taxon-name-part taxon-name-part-type="species" reg="verrieri">verrieri</tp:taxon-name-part></tp:taxon-name></italic>, the phylogenetic and species delimitation analyses in this study showed that <italic><tp:taxon-name><tp:taxon-name-part taxon-name-part-type="genus" reg="Goniobranchus">G.</tp:taxon-name-part><tp:taxon-name-part taxon-name-part-type="species" reg="verrieri">verrieri</tp:taxon-name-part></tp:taxon-name></italic> morphotype B is clustered with morphotype A. Based on this result, we consider morphotype B a color variation of <italic><tp:taxon-name><tp:taxon-name-part taxon-name-part-type="genus" reg="Goniobranchus">G.</tp:taxon-name-part><tp:taxon-name-part taxon-name-part-type="species" reg="verrieri">verrieri</tp:taxon-name-part></tp:taxon-name></italic>. Both morphotypes also showed little genetic differences (intraspecific <italic>p</italic>-<abbrev xmlns:xlink="http://www.w3.org/1999/xlink" xlink:title="cytochrome c oxidase subunit I" id="ABBRID0EECDK" xlink:type="simple">COI</abbrev> distance within <italic><tp:taxon-name><tp:taxon-name-part taxon-name-part-type="genus" reg="Goniobranchus">G.</tp:taxon-name-part><tp:taxon-name-part taxon-name-part-type="species" reg="verrieri">verrieri</tp:taxon-name-part></tp:taxon-name></italic> = 1.3–3.7%), also suggesting that <italic><tp:taxon-name><tp:taxon-name-part taxon-name-part-type="genus" reg="Goniobranchus">G.</tp:taxon-name-part><tp:taxon-name-part taxon-name-part-type="species" reg="verrieri">verrieri</tp:taxon-name-part></tp:taxon-name></italic> has morphological variation, similarly observed in some other white <italic><tp:taxon-name><tp:taxon-name-part taxon-name-part-type="genus" reg="Goniobranchus">Goniobranchus</tp:taxon-name-part></tp:taxon-name></italic> species with marginal bands in this study. The vast majority of specimens of <italic><tp:taxon-name><tp:taxon-name-part taxon-name-part-type="genus" reg="Goniobranchus">G.</tp:taxon-name-part><tp:taxon-name-part taxon-name-part-type="species" reg="verrieri">verrieri</tp:taxon-name-part></tp:taxon-name></italic> closely resemble morphotype A and there has been relatively little confusion of this species with others that have a white body and marginal bands. Spotted specimens of <italic><tp:taxon-name><tp:taxon-name-part taxon-name-part-type="genus" reg="Goniobranchus">G.</tp:taxon-name-part><tp:taxon-name-part taxon-name-part-type="species" reg="verrieri">verrieri</tp:taxon-name-part></tp:taxon-name></italic> could be confused with <italic><tp:taxon-name><tp:taxon-name-part taxon-name-part-type="genus" reg="Goniobranchus">G.</tp:taxon-name-part><tp:taxon-name-part taxon-name-part-type="species" reg="preciosus">preciosus</tp:taxon-name-part></tp:taxon-name></italic>, but have a more spreading gill plume whereas <italic><tp:taxon-name><tp:taxon-name-part taxon-name-part-type="genus" reg="Goniobranchus">G.</tp:taxon-name-part><tp:taxon-name-part taxon-name-part-type="species" reg="preciosus">preciosus</tp:taxon-name-part></tp:taxon-name></italic> always have an erect gill plume.</p></tp:treatment-sec><tp:treatment-sec><!--Section generated to contain objects referenced in tp:taxon-treatment.--><fig id="F3" position="float" orientation="portrait"><object-id xmlns:xlink="http://www.w3.org/1999/xlink" content-type="doi" xlink:type="simple">10.3897/zookeys.1083.72939.figure3</object-id><object-id xmlns:xlink="http://www.w3.org/1999/xlink" content-type="arpha" xlink:type="simple">C1FAE93E-DA1E-59B0-A621-0F9183A7278C</object-id><label>Figure 3.</label><caption><p><bold>a–d</bold><italic><tp:taxon-name><tp:taxon-name-part taxon-name-part-type="genus" reg="Goniobranchus">Goniobranchus</tp:taxon-name-part><tp:taxon-name-part taxon-name-part-type="species" reg="sinensis">sinensis</tp:taxon-name-part></tp:taxon-name></italic><bold>a</bold><named-content xmlns:xlink="http://www.w3.org/1999/xlink" content-type="dwc:institutional_code" xlink:type="simple">CASIZ</named-content> 176759, morphotype A, Peninsular Malaysia <bold>b</bold><abbrev xmlns:xlink="http://www.w3.org/1999/xlink" content-type="institution" xlink:title="Molecular Invertebrate Systematics and Ecology" id="ABBRID0ESEDI" xlink:type="simple">MISE</abbrev>-018-19, morphotype B, Okinawa, Japan <bold>c</bold><abbrev xmlns:xlink="http://www.w3.org/1999/xlink" content-type="institution" xlink:title="Molecular Invertebrate Systematics and Ecology" id="ABBRID0EZEDI" xlink:type="simple">MISE</abbrev>-55-19, morphotype B, Okinawa, Japan <bold>d</bold><abbrev xmlns:xlink="http://www.w3.org/1999/xlink" content-type="institution" xlink:title="Molecular Invertebrate Systematics and Ecology" id="ABBRID0EAFDI" xlink:type="simple">MISE</abbrev>-039-19, morphotype C, Kagoshima, Japan <bold>e, f</bold><italic><tp:taxon-name><tp:taxon-name-part taxon-name-part-type="genus" reg="Goniobranchus">Goniobranchus</tp:taxon-name-part><tp:taxon-name-part taxon-name-part-type="species" reg="verrieri">verrieri</tp:taxon-name-part></tp:taxon-name></italic><bold>e</bold><named-content xmlns:xlink="http://www.w3.org/1999/xlink" content-type="dwc:institutional_code" xlink:type="simple">CASIZ</named-content> 203059, morphotype A, Philippines <bold>f</bold><named-content xmlns:xlink="http://www.w3.org/1999/xlink" content-type="dwc:institutional_code" xlink:type="simple">CASIZ</named-content> 208442, morphotype B, Philippines. Photographs <bold>a, e, f</bold> TMG; <bold>b–d</bold> GYS. Scale bars: 1 cm.</p></caption><graphic xmlns:xlink="http://www.w3.org/1999/xlink" xlink:href="zookeys-1083-169-g003.jpg" position="float" orientation="portrait" xlink:type="simple" id="oo_638130.jpg"><uri content-type="original_file" xlink:type="simple">https://binary.pensoft.net/fig/638130</uri></graphic></fig><fig id="F6" position="float" orientation="portrait"><object-id xmlns:xlink="http://www.w3.org/1999/xlink" content-type="doi" xlink:type="simple">10.3897/zookeys.1083.72939.figure6</object-id><object-id xmlns:xlink="http://www.w3.org/1999/xlink" content-type="arpha" xlink:type="simple">EE9304AA-B8FD-59F9-AA03-4193E4FBE1D1</object-id><label>Figure 6.</label><caption><p><bold>a</bold> buccal mass of <italic><tp:taxon-name><tp:taxon-name-part taxon-name-part-type="genus" reg="Goniobranchus">Goniobranchus</tp:taxon-name-part><tp:taxon-name-part taxon-name-part-type="species" reg="sinensis">sinensis</tp:taxon-name-part></tp:taxon-name></italic>, <abbrev xmlns:xlink="http://www.w3.org/1999/xlink" content-type="institution" xlink:title="Molecular Invertebrate Systematics and Ecology" id="ABBRID0EZWDI" xlink:type="simple">MISE</abbrev>-047-19 <bold>b</bold> reproductive system of <italic><tp:taxon-name><tp:taxon-name-part taxon-name-part-type="genus" reg="Goniobranchus">Goniobranchus</tp:taxon-name-part><tp:taxon-name-part taxon-name-part-type="species" reg="sinensis">sinensis</tp:taxon-name-part></tp:taxon-name></italic>, <abbrev xmlns:xlink="http://www.w3.org/1999/xlink" content-type="institution" xlink:title="Molecular Invertebrate Systematics and Ecology" id="ABBRID0ELXDI" xlink:type="simple">MISE</abbrev>-047-19 <bold>c</bold> buccal mass of <italic><tp:taxon-name><tp:taxon-name-part taxon-name-part-type="genus" reg="Goniobranchus">Goniobranchus</tp:taxon-name-part><tp:taxon-name-part taxon-name-part-type="species" reg="verrieri">verrieri</tp:taxon-name-part></tp:taxon-name></italic>, <named-content xmlns:xlink="http://www.w3.org/1999/xlink" content-type="dwc:institutional_code" xlink:type="simple">CASIZ</named-content> 203059 <bold>d</bold> reproductive system of <italic><tp:taxon-name><tp:taxon-name-part taxon-name-part-type="genus" reg="Goniobranchus">Goniobranchus</tp:taxon-name-part><tp:taxon-name-part taxon-name-part-type="species" reg="verrieri">verrieri</tp:taxon-name-part></tp:taxon-name></italic>, <named-content xmlns:xlink="http://www.w3.org/1999/xlink" content-type="dwc:institutional_code" xlink:type="simple">CASIZ</named-content> 203059 <bold>e</bold> bBuccal mass of <italic><tp:taxon-name><tp:taxon-name-part taxon-name-part-type="genus" reg="Goniobranchus">Goniobranchus</tp:taxon-name-part><tp:taxon-name-part taxon-name-part-type="species" reg="fabulus">fabulus</tp:taxon-name-part></tp:taxon-name></italic> sp. nov., <named-content xmlns:xlink="http://www.w3.org/1999/xlink" content-type="dwc:institutional_code" xlink:type="simple">CASIZ</named-content> 191271 <bold>f</bold> reproductive system of <italic><tp:taxon-name><tp:taxon-name-part taxon-name-part-type="genus" reg="Goniobranchus">Goniobranchus</tp:taxon-name-part><tp:taxon-name-part taxon-name-part-type="species" reg="fabulus">fabulus</tp:taxon-name-part></tp:taxon-name></italic> sp. nov., <named-content xmlns:xlink="http://www.w3.org/1999/xlink" content-type="dwc:institutional_code" xlink:type="simple">CASIZ</named-content> 191271. Abbreviations: am, ampulla; bb, buccal bulb; bc, bursa copulatrix; ej, ejaculatory duct; es, esophagus; fgm, female gland mass; ot, oral tube; p, penis; pr, prostate; ra, radular sac; rs, receptaculum seminis; va, vagina. Scale bars: 0.1 mm (<bold>c, d, e, f</bold>); 1 mm (<bold>a, b</bold>).</p></caption><graphic xmlns:xlink="http://www.w3.org/1999/xlink" xlink:href="zookeys-1083-169-g006.jpg" position="float" orientation="portrait" xlink:type="simple" id="oo_638133.jpg"><uri content-type="original_file" xlink:type="simple">https://binary.pensoft.net/fig/638133</uri></graphic></fig></tp:treatment-sec><ref-list><ref id="B58"><mixed-citation xmlns:xlink="http://www.w3.org/1999/xlink" xlink:type="simple"><person-group><name name-style="western"><surname>Risbec</surname><given-names>J</given-names></name></person-group> (<year>1928</year>) <source>Contribution à l’étude des nudibranches Néo-Calédoniens. Faune des Colonies Françaises T. 2, fasc. 1.</source><publisher-name>Société d’éditions géographiques</publisher-name>, <publisher-loc>maritimes et colonials, Paris</publisher-loc>, <size units="page">328 pp</size>.</mixed-citation></ref><ref id="B59"><mixed-citation xmlns:xlink="http://www.w3.org/1999/xlink" xlink:type="simple"><person-group><name name-style="western"><surname>Risbec</surname><given-names>J</given-names></name></person-group> (<year>1953</year>) <source>Mollusques Nudibranches de la Nouvelle Calédonie. Faune de l’Union Française, 15. ed.</source><publisher-name>ORSTOM et Larose</publisher-name>, <publisher-loc>Paris</publisher-loc>, <size units="page">189 pp</size>.</mixed-citation></ref><ref id="B28"><mixed-citation xmlns:xlink="http://www.w3.org/1999/xlink" xlink:type="simple"><person-group><name name-style="western"><surname>Kay</surname><given-names>EA</given-names></name></person-group> (<year>1979</year>) <source>Hawaiian Marine Shells. Reef and Shore Fauna of Hawaii. Section 4: <tp:taxon-name><tp:taxon-name-part taxon-name-part-type="phylum">Mollusca</tp:taxon-name-part></tp:taxon-name>.</source><publisher-name>Bernice Pauahi Bishop Museum Special Publications</publisher-name>, <publisher-loc>Honolulu</publisher-loc>, <size units="page">653 pp</size>.</mixed-citation></ref><ref id="B56"><mixed-citation xmlns:xlink="http://www.w3.org/1999/xlink" xlink:type="simple"><person-group><name name-style="western"><surname>Pruvot-Fol</surname><given-names>A</given-names></name></person-group> (<year>1951</year>) <article-title>Revision du genre <italic><tp:taxon-name><tp:taxon-name-part taxon-name-part-type="genus">Glossodoris</tp:taxon-name-part></tp:taxon-name></italic> Ehrenberg.</article-title><source>Journal de Conchyliologie</source><volume>91</volume>: <fpage>76</fpage>–<lpage>164</lpage>.</mixed-citation></ref><ref id="B62"><mixed-citation xmlns:xlink="http://www.w3.org/1999/xlink" xlink:type="simple"><person-group><name name-style="western"><surname>Rudman</surname><given-names>WB</given-names></name></person-group> (<year>1985</year>) <article-title>The <tp:taxon-name><tp:taxon-name-part taxon-name-part-type="family">Chromodorididae</tp:taxon-name-part></tp:taxon-name> (<tp:taxon-name><tp:taxon-name-part taxon-name-part-type="subclass">Opisthobranchia</tp:taxon-name-part></tp:taxon-name>: <tp:taxon-name><tp:taxon-name-part taxon-name-part-type="phylum">Mollusca</tp:taxon-name-part></tp:taxon-name>) of the Indo-West Pacific: <italic><tp:taxon-name><tp:taxon-name-part taxon-name-part-type="genus">Chromodoris</tp:taxon-name-part><tp:taxon-name-part taxon-name-part-type="species">aureomarginata</tp:taxon-name-part></tp:taxon-name></italic>, <italic><tp:taxon-name><tp:taxon-name-part taxon-name-part-type="genus">C.</tp:taxon-name-part><tp:taxon-name-part taxon-name-part-type="species">verrieri</tp:taxon-name-part></tp:taxon-name></italic> and <italic><tp:taxon-name><tp:taxon-name-part taxon-name-part-type="genus">C.</tp:taxon-name-part><tp:taxon-name-part taxon-name-part-type="species">fidelis</tp:taxon-name-part></tp:taxon-name></italic> color groups.</article-title><source>Zoological Journal of the Linnean Society</source><volume>83</volume>: <fpage>241</fpage>–<lpage>299</lpage>. <ext-link xlink:href="10.1111/j.1096-3642.1985.tb00875.x" ext-link-type="doi" xlink:type="simple">https://doi.org/10.1111/j.1096-3642.1985.tb00875.x</ext-link></mixed-citation></ref><ref id="B19"><mixed-citation xmlns:xlink="http://www.w3.org/1999/xlink" xlink:type="simple"><person-group><name name-style="western"><surname>Gosliner</surname><given-names>T</given-names></name><name name-style="western"><surname>Behrens</surname><given-names>D</given-names></name><name name-style="western"><surname>Valdés</surname><given-names>Á</given-names></name></person-group> (<year>2008</year>) <source>Indo-Pacific Nudibranchs and Sea Slugs: A Field Guide to the World’s Most Diverse Fauna.</source><publisher-name>Sea Challengers/California Academy of Sciences</publisher-name>, <publisher-loc>Gig Harbor/San Francisco</publisher-loc>, <size units="page">426 pp</size>.</mixed-citation></ref><ref id="B27"><mixed-citation xmlns:xlink="http://www.w3.org/1999/xlink" xlink:type="simple"><person-group><name name-style="western"><surname>Kay</surname><given-names>EA</given-names></name><name name-style="western"><surname>Young</surname><given-names>DK</given-names></name></person-group> (<year>1969</year>) <article-title>The <tp:taxon-name><tp:taxon-name-part taxon-name-part-type="suborder">Doridacea</tp:taxon-name-part></tp:taxon-name> (<tp:taxon-name><tp:taxon-name-part taxon-name-part-type="subclass">Opisthobranchia</tp:taxon-name-part></tp:taxon-name>; <tp:taxon-name><tp:taxon-name-part taxon-name-part-type="phylum">Mollusca</tp:taxon-name-part></tp:taxon-name>) of the Hawaiian Islands.</article-title><source>Pacific Science</source><volume>23</volume>: <fpage>172</fpage>–<lpage>231</lpage>. <ext-link xlink:href="https://scholarspace.manoa.hawaii.edu/bitstream/10125/3322/v23n2-172-231.pdf" ext-link-type="uri" xlink:type="simple">https://scholarspace.manoa.hawaii.edu/bitstream/10125/3322/v23n2-172-231.pdf</ext-link></mixed-citation></ref><ref id="B20"><mixed-citation xmlns:xlink="http://www.w3.org/1999/xlink" xlink:type="simple"><person-group><name name-style="western"><surname>Gosliner</surname><given-names>T</given-names></name><name name-style="western"><surname>Valdés</surname><given-names>Á</given-names></name><name name-style="western"><surname>Behrens</surname><given-names>D</given-names></name></person-group> (<year>2015</year>) <source>Nudibranch &amp; Sea Slug Identification Indo-Pacific. First edition.</source><publisher-name>New World Publications</publisher-name>, <publisher-loc>Jacksonville</publisher-loc>, <size units="page">408 pp</size>.</mixed-citation></ref><ref id="B21"><mixed-citation xmlns:xlink="http://www.w3.org/1999/xlink" xlink:type="simple"><person-group><name name-style="western"><surname>Gosliner</surname><given-names>TM</given-names></name><name name-style="western"><surname>Valdés</surname><given-names>Á</given-names></name><name name-style="western"><surname>Behrens</surname><given-names>DW</given-names></name></person-group> (<year>2018</year>) <source>Nudibranch and Sea Slug Identification: Indo-Pacific. Second edition.</source><publisher-name>New World Publications</publisher-name>, <publisher-loc>Jacksonville</publisher-loc>, <size units="page">451 pp</size>.</mixed-citation></ref><ref id="B77"><mixed-citation xmlns:xlink="http://www.w3.org/1999/xlink" xlink:type="simple"><person-group><name name-style="western"><surname>Yonow</surname><given-names>N</given-names></name></person-group> (<year>2001</year>) <article-title>Results of the Rumphius Biohistorical Expedition to Ambon (1990). Part 11. <tp:taxon-name><tp:taxon-name-part taxon-name-part-type="suborder">Doridacea</tp:taxon-name-part></tp:taxon-name> of the families <tp:taxon-name><tp:taxon-name-part taxon-name-part-type="family">Chromodorididae</tp:taxon-name-part></tp:taxon-name> and <tp:taxon-name><tp:taxon-name-part taxon-name-part-type="family">Hexabranchidae</tp:taxon-name-part></tp:taxon-name> (<tp:taxon-name><tp:taxon-name-part taxon-name-part-type="phylum">Mollusca</tp:taxon-name-part></tp:taxon-name>, <tp:taxon-name><tp:taxon-name-part taxon-name-part-type="class">Gastropoda</tp:taxon-name-part></tp:taxon-name>, <tp:taxon-name><tp:taxon-name-part taxon-name-part-type="subclass">Opisthobranchia</tp:taxon-name-part></tp:taxon-name>, <tp:taxon-name><tp:taxon-name-part taxon-name-part-type="order">Nudibranchia</tp:taxon-name-part></tp:taxon-name>), including additional Moluccan material.</article-title><source>Zoologische Mededelingen</source><volume>75</volume>(<issue>1</issue>): <fpage>1</fpage>–<lpage>50</lpage>. <ext-link xlink:href="https://repository.naturalis.nl/pub/217432" ext-link-type="uri" xlink:type="simple">https://repository.naturalis.nl/pub/217432</ext-link></mixed-citation></ref><ref id="B72"><mixed-citation xmlns:xlink="http://www.w3.org/1999/xlink" xlink:type="simple"><person-group><name name-style="western"><surname>Valdés</surname><given-names>Á</given-names></name><name name-style="western"><surname>Heros</surname><given-names>V</given-names></name></person-group> (<year>1998</year>) <article-title>The types of recent and certain fossil opisthobranch molluscs in the Muséum national d’Histoire naturelle, Paris.</article-title><source>Zoosystema</source><volume>20</volume>(<issue>4</issue>): <fpage>695</fpage>–<lpage>742</lpage>. <ext-link xlink:href="https://www.biodiversitylibrary.org/page/56146062" ext-link-type="uri" xlink:type="simple">https://www.biodiversitylibrary.org/page/56146062</ext-link></mixed-citation></ref><ref id="B11"><mixed-citation xmlns:xlink="http://www.w3.org/1999/xlink" xlink:type="simple"><person-group><name name-style="western"><surname>Debelius</surname><given-names>H</given-names></name></person-group> (<year>1996</year>) <source>Nudibranchs and Sea Snails.</source><publisher-name>IKAN-Unterwasserarchiv</publisher-name>, <publisher-loc>Frankfurt</publisher-loc>, <size units="page">321 pp</size>.</mixed-citation></ref><ref id="B12"><mixed-citation xmlns:xlink="http://www.w3.org/1999/xlink" xlink:type="simple"><person-group><name name-style="western"><surname>Debelius</surname><given-names>H</given-names></name><name name-style="western"><surname>Kuiter</surname><given-names>RH</given-names></name></person-group> (<year>2007</year>) <source>Nudibranchs of the World.</source><publisher-name>IKAN-Unterwasserarchiv</publisher-name>, <publisher-loc>Frankfurt</publisher-loc>, <size units="page">360 pp</size>.</mixed-citation></ref><ref id="B9"><mixed-citation xmlns:xlink="http://www.w3.org/1999/xlink" xlink:type="simple"><person-group><name name-style="western"><surname>Coleman</surname><given-names>N</given-names></name></person-group> (<year>2008</year>) <source>Nudibranchs Encyclopedia: Catalogue of Asia/Indo-Pacific Sea Slugs.</source><publisher-name>Neville Coleman’s Underwater Geographic Pty Limited</publisher-name>, <publisher-loc>Queensland</publisher-loc>, <size units="page">416 pp</size>.</mixed-citation></ref><ref id="B65"><mixed-citation xmlns:xlink="http://www.w3.org/1999/xlink" xlink:type="simple"><person-group><name name-style="western"><surname>Slack-Smith</surname><given-names>SM</given-names></name><name name-style="western"><surname>Bryce</surname><given-names>CW</given-names></name></person-group> (<year>2004</year>) <article-title>A survey of the benthic molluscs of the Dampier Archipelago, Western Australia.</article-title><source>Records of the Western Australian Museum Supplement</source><volume>66</volume>: <fpage>221</fpage>–<lpage>245</lpage>. <ext-link xlink:href="10.18195/issn.0313-122x.66.2004.219-245" ext-link-type="doi" xlink:type="simple">https://doi.org/10.18195/issn.0313-122x.66.2004.219-245</ext-link></mixed-citation></ref><ref id="B45"><mixed-citation xmlns:xlink="http://www.w3.org/1999/xlink" xlink:type="simple"><person-group><name name-style="western"><surname>Nimbs</surname><given-names>MJ</given-names></name><name name-style="western"><surname>Smith</surname><given-names>SDA</given-names></name></person-group> (<year>2016</year>) <article-title>An illustrated inventory of the sea slugs of New South Wales, Australia (<tp:taxon-name><tp:taxon-name-part taxon-name-part-type="class">Gastropoda</tp:taxon-name-part></tp:taxon-name>: <tp:taxon-name><tp:taxon-name-part taxon-name-part-type="superorder">Heterobranchia</tp:taxon-name-part></tp:taxon-name>).</article-title><source>Proceedings of the Royal Society of Victoria</source><volume>128</volume>: <fpage>44</fpage>–<lpage>113</lpage>. <ext-link xlink:href="10.1071/RS16011" ext-link-type="doi" xlink:type="simple">https://doi.org/10.1071/RS16011</ext-link></mixed-citation></ref><ref id="B41"><mixed-citation xmlns:xlink="http://www.w3.org/1999/xlink" xlink:type="simple"><person-group><name name-style="western"><surname>Mehrotra</surname><given-names>R</given-names></name><name name-style="western"><surname>Caballer Gutiérrez</surname><given-names>MA</given-names></name><name name-style="western"><surname>Scott</surname><given-names>C</given-names></name><name name-style="western"><surname>Monchanin</surname><given-names>C</given-names></name><name name-style="western"><surname>Viyakarn</surname><given-names>V</given-names></name><name name-style="western"><surname>Chavanich</surname><given-names>S</given-names></name></person-group> (<year>2021</year>) <article-title>An updated inventory of sea slugs from Koh Tao, Thailand, with notes on their ecology and a dramatic biodiversity increase for Thai waters.</article-title><source>ZooKeys</source><volume>1042</volume>: <fpage>73</fpage>–<lpage>188</lpage>. <ext-link xlink:href="https://doi.or/10.3897/zookeys.1042.64474" ext-link-type="uri" xlink:type="simple">https://doi.or/10.3897/zookeys.1042.64474</ext-link></mixed-citation></ref><ref id="B69"><mixed-citation xmlns:xlink="http://www.w3.org/1999/xlink" xlink:type="simple"><person-group><name name-style="western"><surname>Strömvoll</surname><given-names>J</given-names></name><name name-style="western"><surname>Jones</surname><given-names>G</given-names></name></person-group> (<year>2019</year>) <source>A Guide to the Sea Slugs of the Maputaland Coast.</source><publisher-name>Ponta do Ouro Partal Marine Reserve</publisher-name>, <publisher-loc>Back to Basics Adventure, Southern Underwater Research Group, Swedish International Development Cooperation Agency, Western Indian Ocean Marine Science Association, Johannesburg</publisher-loc>, <size units="page">105 pp</size>.</mixed-citation></ref><ref id="B44"><mixed-citation xmlns:xlink="http://www.w3.org/1999/xlink" xlink:type="simple"><person-group><name name-style="western"><surname>Nakano</surname><given-names>R</given-names></name></person-group> (<year>2018</year>) <source>Field Guide to Sea Slugs and Nudibranchs of Japan.</source><publisher-name>Bun-ichi Co.</publisher-name>, <publisher-loc>Tokyo</publisher-loc>, <size units="page">544 pp</size>.</mixed-citation></ref><ref id="B46"><mixed-citation xmlns:xlink="http://www.w3.org/1999/xlink" xlink:type="simple"><person-group><name name-style="western"><surname>Ono</surname><given-names>A</given-names></name><name name-style="western"><surname>Katou</surname><given-names>S</given-names></name></person-group> (<year>2020</year>) <source>Nudibranch and Sea Slug Illustrated.</source><publisher-name>Seibundo-shinkosha</publisher-name>, <publisher-loc>Tokyo</publisher-loc>, <size units="page">591 pp</size>.</mixed-citation></ref><ref id="B26"><mixed-citation xmlns:xlink="http://www.w3.org/1999/xlink" xlink:type="simple"><person-group><name name-style="western"><surname>Jie</surname><given-names>WB</given-names></name><name name-style="western"><surname>Chan</surname><given-names>CY</given-names></name><name name-style="western"><surname>Wu</surname><given-names>SK</given-names></name></person-group> (<year>2009</year>) <source>Taiwan Nudibranchs.</source><publisher-name>National Museum of Marine Biology and Aquarium</publisher-name>, <publisher-loc>Pingtung</publisher-loc>, <size units="page">309 pp</size>.</mixed-citation></ref><ref id="B23"><mixed-citation xmlns:xlink="http://www.w3.org/1999/xlink" xlink:type="simple"><person-group><name name-style="western"><surname>Hervé</surname><given-names>JF</given-names></name></person-group> (<year>2010</year>) <source>Guide des Nudibranches de Nouvelle-Calédonie.</source><publisher-name>Catherine Ledru</publisher-name>, <publisher-loc>Nouvelle-Calédonie</publisher-loc>, <size units="page">400 pp</size>.</mixed-citation></ref><ref id="B7"><mixed-citation xmlns:xlink="http://www.w3.org/1999/xlink" xlink:type="simple"><person-group><name name-style="western"><surname>Carlson</surname><given-names>C</given-names></name><name name-style="western"><surname>Hoff</surname><given-names>PJ</given-names></name></person-group> (<year>2003</year>) The opisthobranchs of the Mariana Islands. Micronesica 35–36: 272–295. <ext-link xlink:href="http://micronesica.org/sites/default/files/14-opisthos.pdf" ext-link-type="uri" xlink:type="simple">http://micronesica.org/sites/default/files/14-opisthos.pdf</ext-link></mixed-citation></ref><ref id="B10"><mixed-citation xmlns:xlink="http://www.w3.org/1999/xlink" xlink:type="simple"><person-group><name name-style="western"><surname>Crosse</surname><given-names>JCH</given-names></name></person-group> (<year>1875</year>) <article-title>Description de nudibranches inédits, provenant de la Nouvelle-Calédonie, avec le catalogue des espèces actuellement connues.</article-title><source>Journal de Conchyliologie</source><volume>23</volume>: <fpage>305</fpage>–<lpage>322</lpage>. <ext-link xlink:href="https://www.biodiversitylibrary.org/page/15674851" ext-link-type="uri" xlink:type="simple">https://www.biodiversitylibrary.org/page/15674851</ext-link></mixed-citation></ref><ref id="B51"><mixed-citation xmlns:xlink="http://www.w3.org/1999/xlink" xlink:type="simple"><person-group><name name-style="western"><surname>Pease</surname><given-names>WH</given-names></name></person-group> (<year>1860</year>) Descriptions of new species of <tp:taxon-name><tp:taxon-name-part taxon-name-part-type="phylum">Mollusca</tp:taxon-name-part></tp:taxon-name> from the Sandwich Islands. Proceedings of the Zoological Society of London 28: 18–36; 141–148. <ext-link xlink:href="https://www.biodiversitylibrary.org/page/12866516" ext-link-type="uri" xlink:type="simple">https://www.biodiversitylibrary.org/page/12866516</ext-link></mixed-citation></ref></ref-list></tp:taxon-treatment>
