# Supplementary material for: ﻿Battle of the bands: systematics and phylogeny of the white Goniobranchus nudibranchs with marginal bands (Nudibranchia, Chromodorididae)
Source: Zookeys. 2022 Jan 25;1083:169–210. doi: 10.3897/zookeys.1083.72939 (PMC8807574; doi:10.3897/zookeys.1083.72939)
Supplement: XML Treatment for Goniobranchus fabulus [file zookeys.1083.72939-treatment7.xml]

<!DOCTYPE tp:taxon-treatment
  PUBLIC "-//TaxonX//DTD Taxonomic Treatment Publishing DTD v0 20100105//EN" "tax-treatment-NSO.dtd">
<tp:taxon-treatment xmlns:tp="http://www.plazi.org/taxpub"><tp:treatment-meta><kwd-group><label>Taxon classification</label><kwd>
                <named-content content-type="kingdom">Animalia</named-content>
              </kwd><kwd>
                <named-content content-type="order">Nudibranchia</named-content>
              </kwd><kwd>
                <named-content content-type="family">Chromodorididae</named-content>
              </kwd></kwd-group><mixed-citation publication-type="journal"><person-group><name><surname>Soong</surname><given-names>Giun Yee</given-names></name><name><surname>Bonomo</surname><given-names>Lynn J.</given-names></name><name><surname>Reimer</surname><given-names>James D.</given-names></name><name><surname>Gosliner</surname><given-names>Terrence M.</given-names></name></person-group><article-title>﻿Battle of the bands: systematics and phylogeny of the white <italic><tp:taxon-name><tp:taxon-name-part taxon-name-part-type="genus" reg="Goniobranchus">Goniobranchus</tp:taxon-name-part></tp:taxon-name></italic> nudibranchs with marginal bands (<tp:taxon-name><tp:taxon-name-part taxon-name-part-type="order">Nudibranchia</tp:taxon-name-part></tp:taxon-name>, <tp:taxon-name><tp:taxon-name-part taxon-name-part-type="family">Chromodorididae</tp:taxon-name-part></tp:taxon-name>)</article-title><source>Zookeys</source><day>25</day><month>01</month><year>2022</year><volume>1083</volume><fpage>169</fpage><lpage>210</lpage><pub-id pub-id-type="doi">10.3897/zookeys.1083.72939</pub-id></mixed-citation></tp:treatment-meta><tp:nomenclature><label>﻿</label><tp:taxon-name>
              <object-id xmlns:xlink="http://www.w3.org/1999/xlink" content-type="arpha" xlink:type="simple">8BA70376-3275-5746-8EA5-C6E95BB4E707</object-id>
              <tp:taxon-name-part taxon-name-part-type="genus" reg="Goniobranchus">Goniobranchus</tp:taxon-name-part>
              <tp:taxon-name-part taxon-name-part-type="species" reg="fabulus">fabulus</tp:taxon-name-part>
              <object-id xmlns:xlink="http://www.w3.org/1999/xlink" content-type="zoobank" xlink:type="simple">http://zoobank.org/A8690AEB-E87C-4F2D-985F-98404B87644A</object-id>
            </tp:taxon-name><tp:taxon-authority>Soong &amp; Gosliner</tp:taxon-authority><tp:taxon-status xmlns:xlink="http://www.w3.org/1999/xlink" xlink:type="simple">sp. nov.</tp:taxon-status><xref ref-type="fig" rid="F4">Figures 4a–d</xref><xref ref-type="fig" rid="F6">, 6e, f</xref><xref ref-type="fig" rid="F12">, 12a–f</xref><tp:nomenclature-citation-list><tp:nomenclature-citation><tp:taxon-name>
                  <tp:taxon-name-part taxon-name-part-type="genus" reg="Chromodoris">Chromodoris</tp:taxon-name-part>
                  <tp:taxon-name-part taxon-name-part-type="species" reg="preciosa">preciosa</tp:taxon-name-part>
                </tp:taxon-name><comment>(Kelaart, 1858): <xref ref-type="bibr" rid="B62">Rudman 1985</xref>: figs 12b, 13b, 17; <xref ref-type="bibr" rid="B19">Gosliner et al. 2008</xref>: 219, upper right photo (misidentifications).</comment></tp:nomenclature-citation><tp:nomenclature-citation><tp:taxon-name>
                  <tp:taxon-name-part taxon-name-part-type="genus" reg="Goniobranchus">Goniobranchus</tp:taxon-name-part>
                  <tp:taxon-name-part taxon-name-part-type="species" reg="preciosus">preciosus</tp:taxon-name-part>
                </tp:taxon-name><comment>(Kelaart, 1858): <xref ref-type="bibr" rid="B20">Gosliner et al. 2015</xref>: 222, lower middle right photo; <xref ref-type="bibr" rid="B21">Gosliner et al. 2018</xref>: 152: middle right photo (misidentifications).</comment></tp:nomenclature-citation></tp:nomenclature-citation-list></tp:nomenclature><tp:treatment-sec sec-type="type material" id="SECID0ESHDK"><title>Type material.</title><p><bold><italic>Holotype</italic></bold>: <named-content xmlns:xlink="http://www.w3.org/1999/xlink" content-type="dwc:institutional_code" xlink:type="simple">CASIZ</named-content> 191271 (morphotype B), one specimen (5 mm preserved), subsampled for molecular data and dissected. Siar Island, <named-content xmlns:xlink="http://www.w3.org/1999/xlink" content-type="dwc:verbatimCoordinates" xlink:type="simple"><named-content content-type="geo-json" specific-use="{&#34;type&#34;:&#34;Point&#34;,&#34;coordinates&#34;:[145.807000,-5.187000]}" id="NCID0EFIDK" xlink:type="simple">5.187°S, 145.807°E</named-content></named-content>, Madang Province, Papua New Guinea, depth not available, 16 November 2012, V. Knutson, Papua New Guinea Biodiversity Expedition 2012.</p><p><bold><italic>Paratypes</italic></bold>: <named-content xmlns:xlink="http://www.w3.org/1999/xlink" content-type="dwc:institutional_code" xlink:type="simple">CASIZ</named-content> 177517 (morphotype A), one specimen (3 mm preserved), subsampled for molecular data, Arthur’s Rock, <named-content xmlns:xlink="http://www.w3.org/1999/xlink" content-type="dwc:verbatimCoordinates" xlink:type="simple"><named-content content-type="geo-json" specific-use="{&#34;type&#34;:&#34;Point&#34;,&#34;coordinates&#34;:[120.517000,13.417000]}" id="NCID0EZIDK" xlink:type="simple">13.417°N, 120.517°E</named-content></named-content>, Maricaban Strait, Mabini (Calumpan Peninsula), Batangas Province, Luzon, Philippines, 3 m depth, 21 March 2008, T.M. Gosliner et al., Philippines Expedition March 2008. <named-content xmlns:xlink="http://www.w3.org/1999/xlink" content-type="dwc:institutional_code" xlink:type="simple">CASIZ</named-content> 177685 (morphotype A), one specimen (6 mm preserved), subsampled for molecular data, Bethlehem Channel, <named-content xmlns:xlink="http://www.w3.org/1999/xlink" content-type="dwc:verbatimCoordinates" xlink:type="simple"><named-content content-type="geo-json" specific-use="{&#34;type&#34;:&#34;Point&#34;,&#34;coordinates&#34;:[120.841000,13.672000]}" id="NCID0EGJDK" xlink:type="simple">13.672°N, 120.841°E</named-content></named-content>, Bethlehem, Maricaban Island, Batangas Province, Philippines, 15 m depth, 20 April 2008, T.M. Gosliner. <named-content xmlns:xlink="http://www.w3.org/1999/xlink" content-type="dwc:institutional_code" xlink:type="simple">CASIZ</named-content> 201949 (morphotype A), one specimen (5 mm preserved), subsampled for molecular data, Lago de Oro Hotel, <named-content xmlns:xlink="http://www.w3.org/1999/xlink" content-type="dwc:verbatimCoordinates" xlink:type="simple"><named-content content-type="geo-json" specific-use="{&#34;type&#34;:&#34;Point&#34;,&#34;coordinates&#34;:[120.616000,13.917000]}" id="NCID0ETJDK" xlink:type="simple">13.917°N, 120.616°E</named-content></named-content>, Verde Island Passage coast, Calatagan, Batangas Province, Luzon Island, Philippines, 2 m depth, 19 May 2014, VIP Team, 2014 Verde Island Passage Expedition. <named-content xmlns:xlink="http://www.w3.org/1999/xlink" content-type="dwc:institutional_code" xlink:type="simple">CASIZ</named-content> 191118 (morphotype B), one specimen (4 mm preserved), subsampled for molecular data, Mangroves, GPS, Madang Province, Papua New Guinea, 3 m depth, 10 November 2012, Papua New Guinea Biodiversity Expedition 2012.</p></tp:treatment-sec><tp:treatment-sec sec-type="distribution" id="SECID0E4JDK"><title>Geographical distribution.</title><p>This species appears to be restricted to the western and southern central Pacific tropics (<xref ref-type="bibr" rid="B19">Gosliner et al. 2008</xref>, <xref ref-type="bibr" rid="B20">2015</xref>, <xref ref-type="bibr" rid="B21">2018</xref>) with reports from the Philippines (present study), Japan (<xref ref-type="bibr" rid="B44">Nakano 2018</xref>), Papua New Guinea, New Caledonia, Tonga, Vanuatu (<xref ref-type="bibr" rid="B19">Gosliner et al. 2008</xref>), Australia, and Fiji (<xref ref-type="bibr" rid="B62">Rudman 1985</xref>).</p></tp:treatment-sec><tp:treatment-sec sec-type="description" id="SECID0E2KDK"><title>Description.</title><p><bold><italic>External morphology</italic>.</bold> Living animals 12–18 mm in length. Body oval with three marginal bands on the mantle edge. Notum smooth with no apparent spots. Six to ten unipinnate gill branches. Eleven or twelve lamellae on rhinophores. The color pattern exhibits two distinct morphotypes. Morphotype A (Fig. <xref ref-type="fig" rid="F4">4a–c</xref>) has a creamy opaque white body. The outermost portion of the mantle edge is tinged an opaque bluish white, followed by a deep red band, followed by a yellow submarginal band, and then an opaque white band, with all bands having similar widths. Gill branches and rhinophores are reddish purple with white edges. Morphotype B (Fig. <xref ref-type="fig" rid="F4">4d</xref>) has an opaque creamy white body. The outermost portion of the mantle edge is surrounded by a speckled opaque white band, followed by a deep red band, a yellow submarginal band, and then an innermost opaque white band. The gill and rhinophores are reddish purple with white edges and opaque white speckles.</p><p><bold><italic>Buccal mass and radula (morphotype B)</italic>.</bold> The muscular portion of the buccal mass is approximately the same size as the oral tube length (Fig. <xref ref-type="fig" rid="F6">6e</xref>). The chitinous labial cuticle found at the anterior end of the muscular portion of the buccal mass and bears bifurcated and short jaw rodlets (Fig. <xref ref-type="fig" rid="F12">12a, b</xref>). The radular formula of <named-content xmlns:xlink="http://www.w3.org/1999/xlink" content-type="dwc:institutional_code" xlink:type="simple">CASIZ</named-content> 191271 is 42 × 35.1.35 (Fig. <xref ref-type="fig" rid="F12">12c</xref>). The rachidian tooth is triangular. The innermost lateral teeth have two denticles on the inner side of the cusp and three or four denticles on the outer side (Fig. <xref ref-type="fig" rid="F12">12d</xref>). The central cusp on the inner lateral tooth is elongate and ~ 2× the length of the adjacent denticles. The middle lateral teeth have an elongated central cusp with 5–7 denticles (Fig. <xref ref-type="fig" rid="F12">12e</xref>). The outer lateral teeth have a rounded tooth with 2–5 denticles (Fig. <xref ref-type="fig" rid="F12">12f</xref>).</p><fig id="F12" position="float" orientation="portrait"><object-id xmlns:xlink="http://www.w3.org/1999/xlink" content-type="doi" xlink:type="simple">10.3897/zookeys.1083.72939.figure12</object-id><object-id xmlns:xlink="http://www.w3.org/1999/xlink" content-type="arpha" xlink:type="simple">FAB752A6-2B85-5F78-A126-9B12A049D240</object-id><label>Figure 12.</label><caption><p>Scanning electron micrographs. <italic><tp:taxon-name><tp:taxon-name-part taxon-name-part-type="genus" reg="Goniobranchus">Goniobranchus</tp:taxon-name-part><tp:taxon-name-part taxon-name-part-type="species" reg="fabulus">fabulus</tp:taxon-name-part></tp:taxon-name></italic> sp. nov., <named-content xmlns:xlink="http://www.w3.org/1999/xlink" content-type="dwc:institutional_code" xlink:type="simple">CASIZ</named-content> 191271, Philippines. <bold>a</bold> jaw <bold>b</bold> jaw rodlets <bold>c</bold> radula <bold>d</bold> central teeth <bold>e</bold> mid-lateral teeth <bold>f</bold> outer lateral teeth.</p></caption><graphic xmlns:xlink="http://www.w3.org/1999/xlink" xlink:href="zookeys-1083-169-g012.jpg" position="float" orientation="portrait" xlink:type="simple" id="oo_638139.jpg"><uri content-type="original_file" xlink:type="simple">https://binary.pensoft.net/fig/638139</uri></graphic></fig><p><bold><italic>Reproductive system</italic></bold> (Fig. <xref ref-type="fig" rid="F6">6f</xref>). The thin, tubular ampulla narrows into a diverging short oviduct and long vas deferens. The proximal prostatic portion of the vas deferens is thin and convoluted and transitions into the muscular ejaculatory portion. The long, narrow, convoluted ejaculatory portion transitions into a wider, long penial bulb, which joins with the moderately wide distal end of the vagina. The vagina is elongate and narrow, joining the larger, spherical bursa copulatrix and the smaller, curved receptaculum seminis at its distal end. A moderately long uterine duct that emerges from this junction of vagina, bursa copulatrix, and receptaculum seminis. The uterine duct connects the receptaculum seminis with the female gland mass. The female gland mass has smaller albumen and membrane glands and a larger mucous gland.</p></tp:treatment-sec><tp:treatment-sec sec-type="etymology" id="SECID0EGODK"><title>Etymology.</title><p><italic><tp:taxon-name><tp:taxon-name-part taxon-name-part-type="genus" reg="Goniobranchus">Goniobranchus</tp:taxon-name-part><tp:taxon-name-part taxon-name-part-type="species" reg="fabulus">fabulus</tp:taxon-name-part></tp:taxon-name></italic> sp. nov. is named after the Latin word which, in one translation, means a small bean, in reference to the body shape of the nudibranch.</p></tp:treatment-sec><tp:treatment-sec sec-type="remarks" id="SECID0EXODK"><title>Remarks.</title><p><italic><tp:taxon-name><tp:taxon-name-part taxon-name-part-type="genus" reg="Goniobranchus">Goniobranchus</tp:taxon-name-part><tp:taxon-name-part taxon-name-part-type="species" reg="fabulus">fabulus</tp:taxon-name-part></tp:taxon-name></italic> sp. nov. was recovered as a sister species to <italic><tp:taxon-name><tp:taxon-name-part taxon-name-part-type="genus" reg="Goniobranchus">G.</tp:taxon-name-part><tp:taxon-name-part taxon-name-part-type="species" reg="daphne">daphne</tp:taxon-name-part></tp:taxon-name></italic> in our phylogenetic analyses, with an interspecific distance of 2.5–4.5% (Table <xref ref-type="table" rid="T2">2</xref>). <italic><tp:taxon-name><tp:taxon-name-part taxon-name-part-type="genus" reg="Goniobranchus">Goniobranchus</tp:taxon-name-part><tp:taxon-name-part taxon-name-part-type="species" reg="daphne">daphne</tp:taxon-name-part></tp:taxon-name></italic> possess red spots of different sizes on the notum and can only be found in the Australian waters.</p><p><italic><tp:taxon-name><tp:taxon-name-part taxon-name-part-type="genus" reg="Goniobranchus">Goniobranchus</tp:taxon-name-part><tp:taxon-name-part taxon-name-part-type="species" reg="fabulus">fabulus</tp:taxon-name-part></tp:taxon-name></italic> sp. nov. morphotype A in our study matches well with <xref ref-type="bibr" rid="B62">Rudman’s (1985)</xref> description of <italic><tp:taxon-name><tp:taxon-name-part taxon-name-part-type="genus" reg="Goniobranchus">Goniobranchus</tp:taxon-name-part><tp:taxon-name-part taxon-name-part-type="species" reg="preciosus">preciosus</tp:taxon-name-part></tp:taxon-name></italic> from New Caledonia based on morphological characteristics. However, in our opinion the morphological characteristics of <italic><tp:taxon-name><tp:taxon-name-part taxon-name-part-type="genus" reg="Goniobranchus">G.</tp:taxon-name-part><tp:taxon-name-part taxon-name-part-type="species" reg="preciosus">preciosus</tp:taxon-name-part></tp:taxon-name></italic> sensu Rudman did not match with the original description of <italic><tp:taxon-name><tp:taxon-name-part taxon-name-part-type="genus" reg="Goniobranchus">G.</tp:taxon-name-part><tp:taxon-name-part taxon-name-part-type="species" reg="preciosus">preciosus</tp:taxon-name-part></tp:taxon-name></italic> and our specimen sequences are also genetically distinct from <italic><tp:taxon-name><tp:taxon-name-part taxon-name-part-type="genus" reg="Goniobranchus">G.</tp:taxon-name-part><tp:taxon-name-part taxon-name-part-type="species" reg="preciosus">preciosus</tp:taxon-name-part></tp:taxon-name></italic> in this study (interspecific <italic>p</italic>-<abbrev xmlns:xlink="http://www.w3.org/1999/xlink" xlink:title="cytochrome c oxidase subunit I" id="ABBRID0EBSDK" xlink:type="simple">COI</abbrev> distance between <italic><tp:taxon-name><tp:taxon-name-part taxon-name-part-type="genus" reg="Goniobranchus">G.</tp:taxon-name-part><tp:taxon-name-part taxon-name-part-type="species" reg="fabulus">fabulus</tp:taxon-name-part></tp:taxon-name></italic> and <italic><tp:taxon-name><tp:taxon-name-part taxon-name-part-type="genus" reg="Goniobranchus">G.</tp:taxon-name-part><tp:taxon-name-part taxon-name-part-type="species" reg="preciosus">preciosus</tp:taxon-name-part></tp:taxon-name></italic> = 6.8–9.2%) (Fig. <xref ref-type="fig" rid="F1">1</xref>; Table <xref ref-type="table" rid="T2">2</xref>). Hence, we have assigned <italic><tp:taxon-name><tp:taxon-name-part taxon-name-part-type="genus" reg="Goniobranchus">G.</tp:taxon-name-part><tp:taxon-name-part taxon-name-part-type="species" reg="preciosus">preciosus</tp:taxon-name-part></tp:taxon-name></italic> sensu <xref ref-type="bibr" rid="B62">Rudman (1985)</xref> to <italic><tp:taxon-name><tp:taxon-name-part taxon-name-part-type="genus" reg="Goniobranchus">G.</tp:taxon-name-part><tp:taxon-name-part taxon-name-part-type="species" reg="fabulus">fabulus</tp:taxon-name-part></tp:taxon-name></italic> sp. nov.</p><p><italic><tp:taxon-name><tp:taxon-name-part taxon-name-part-type="genus" reg="Goniobranchus">Goniobranchus</tp:taxon-name-part><tp:taxon-name-part taxon-name-part-type="species" reg="fabulus">fabulus</tp:taxon-name-part></tp:taxon-name></italic> sp. nov. morphotype B is slightly different from morphotype A in having opaque white speckles all over the gills and around the outermost edge of the mantle. This morphotype is only known from Papua New Guinea (<xref ref-type="bibr" rid="B73">Wakeling 2001</xref>; <xref ref-type="bibr" rid="B21">Gosliner et al. 2018</xref>). There is little genetic difference between the two morphotypes (intraspecific <italic>p</italic>-<abbrev xmlns:xlink="http://www.w3.org/1999/xlink" xlink:title="cytochrome c oxidase subunit I" id="ABBRID0EUUDK" xlink:type="simple">COI</abbrev> distances within <italic><tp:taxon-name><tp:taxon-name-part taxon-name-part-type="genus" reg="Goniobranchus">G.</tp:taxon-name-part><tp:taxon-name-part taxon-name-part-type="species" reg="fabulus">fabulus</tp:taxon-name-part></tp:taxon-name></italic> sp. nov. = 0.2–3.4%). Confusion of this species with <italic><tp:taxon-name><tp:taxon-name-part taxon-name-part-type="genus" reg="Goniobranchus">G.</tp:taxon-name-part><tp:taxon-name-part taxon-name-part-type="species" reg="preciosus">preciosus</tp:taxon-name-part></tp:taxon-name></italic> is discussed in the remarks section of <italic><tp:taxon-name><tp:taxon-name-part taxon-name-part-type="genus" reg="Goniobranchus">G.</tp:taxon-name-part><tp:taxon-name-part taxon-name-part-type="species" reg="preciosus">preciosus</tp:taxon-name-part></tp:taxon-name></italic>.</p></tp:treatment-sec><tp:treatment-sec><!--Section generated to contain objects referenced in tp:taxon-treatment.--><fig id="F4" position="float" orientation="portrait"><object-id xmlns:xlink="http://www.w3.org/1999/xlink" content-type="doi" xlink:type="simple">10.3897/zookeys.1083.72939.figure4</object-id><object-id xmlns:xlink="http://www.w3.org/1999/xlink" content-type="arpha" xlink:type="simple">DAEED614-4027-596C-854C-955AEEBF870E</object-id><label>Figure 4.</label><caption><p><italic><tp:taxon-name><tp:taxon-name-part taxon-name-part-type="genus" reg="Goniobranchus">Goniobranchus</tp:taxon-name-part><tp:taxon-name-part taxon-name-part-type="species" reg="fabulus">fabulus</tp:taxon-name-part></tp:taxon-name></italic> sp. nov. <bold>a</bold><named-content xmlns:xlink="http://www.w3.org/1999/xlink" content-type="dwc:institutional_code" xlink:type="simple">CASIZ</named-content> 177517, morphotype A, Philippines <bold>b</bold><named-content xmlns:xlink="http://www.w3.org/1999/xlink" content-type="dwc:institutional_code" xlink:type="simple">CASIZ</named-content> 177685, morphotype A, Philippines <bold>c</bold><named-content xmlns:xlink="http://www.w3.org/1999/xlink" content-type="dwc:institutional_code" xlink:type="simple">CASIZ</named-content> 201949, morphotype A, Philippines <bold>d</bold><named-content xmlns:xlink="http://www.w3.org/1999/xlink" content-type="dwc:institutional_code" xlink:type="simple">CASIZ</named-content> 191118, morphotype B, Papua New Guinea. Photographs TMG. Scale bars: 1 cm.</p></caption><graphic xmlns:xlink="http://www.w3.org/1999/xlink" xlink:href="zookeys-1083-169-g004.jpg" position="float" orientation="portrait" xlink:type="simple" id="oo_638131.jpg"><uri content-type="original_file" xlink:type="simple">https://binary.pensoft.net/fig/638131</uri></graphic></fig><fig id="F6" position="float" orientation="portrait"><object-id xmlns:xlink="http://www.w3.org/1999/xlink" content-type="doi" xlink:type="simple">10.3897/zookeys.1083.72939.figure6</object-id><object-id xmlns:xlink="http://www.w3.org/1999/xlink" content-type="arpha" xlink:type="simple">EE9304AA-B8FD-59F9-AA03-4193E4FBE1D1</object-id><label>Figure 6.</label><caption><p><bold>a</bold> buccal mass of <italic><tp:taxon-name><tp:taxon-name-part taxon-name-part-type="genus" reg="Goniobranchus">Goniobranchus</tp:taxon-name-part><tp:taxon-name-part taxon-name-part-type="species" reg="sinensis">sinensis</tp:taxon-name-part></tp:taxon-name></italic>, <abbrev xmlns:xlink="http://www.w3.org/1999/xlink" content-type="institution" xlink:title="Molecular Invertebrate Systematics and Ecology" id="ABBRID0EZWDI" xlink:type="simple">MISE</abbrev>-047-19 <bold>b</bold> reproductive system of <italic><tp:taxon-name><tp:taxon-name-part taxon-name-part-type="genus" reg="Goniobranchus">Goniobranchus</tp:taxon-name-part><tp:taxon-name-part taxon-name-part-type="species" reg="sinensis">sinensis</tp:taxon-name-part></tp:taxon-name></italic>, <abbrev xmlns:xlink="http://www.w3.org/1999/xlink" content-type="institution" xlink:title="Molecular Invertebrate Systematics and Ecology" id="ABBRID0ELXDI" xlink:type="simple">MISE</abbrev>-047-19 <bold>c</bold> buccal mass of <italic><tp:taxon-name><tp:taxon-name-part taxon-name-part-type="genus" reg="Goniobranchus">Goniobranchus</tp:taxon-name-part><tp:taxon-name-part taxon-name-part-type="species" reg="verrieri">verrieri</tp:taxon-name-part></tp:taxon-name></italic>, <named-content xmlns:xlink="http://www.w3.org/1999/xlink" content-type="dwc:institutional_code" xlink:type="simple">CASIZ</named-content> 203059 <bold>d</bold> reproductive system of <italic><tp:taxon-name><tp:taxon-name-part taxon-name-part-type="genus" reg="Goniobranchus">Goniobranchus</tp:taxon-name-part><tp:taxon-name-part taxon-name-part-type="species" reg="verrieri">verrieri</tp:taxon-name-part></tp:taxon-name></italic>, <named-content xmlns:xlink="http://www.w3.org/1999/xlink" content-type="dwc:institutional_code" xlink:type="simple">CASIZ</named-content> 203059 <bold>e</bold> bBuccal mass of <italic><tp:taxon-name><tp:taxon-name-part taxon-name-part-type="genus" reg="Goniobranchus">Goniobranchus</tp:taxon-name-part><tp:taxon-name-part taxon-name-part-type="species" reg="fabulus">fabulus</tp:taxon-name-part></tp:taxon-name></italic> sp. nov., <named-content xmlns:xlink="http://www.w3.org/1999/xlink" content-type="dwc:institutional_code" xlink:type="simple">CASIZ</named-content> 191271 <bold>f</bold> reproductive system of <italic><tp:taxon-name><tp:taxon-name-part taxon-name-part-type="genus" reg="Goniobranchus">Goniobranchus</tp:taxon-name-part><tp:taxon-name-part taxon-name-part-type="species" reg="fabulus">fabulus</tp:taxon-name-part></tp:taxon-name></italic> sp. nov., <named-content xmlns:xlink="http://www.w3.org/1999/xlink" content-type="dwc:institutional_code" xlink:type="simple">CASIZ</named-content> 191271. Abbreviations: am, ampulla; bb, buccal bulb; bc, bursa copulatrix; ej, ejaculatory duct; es, esophagus; fgm, female gland mass; ot, oral tube; p, penis; pr, prostate; ra, radular sac; rs, receptaculum seminis; va, vagina. Scale bars: 0.1 mm (<bold>c, d, e, f</bold>); 1 mm (<bold>a, b</bold>).</p></caption><graphic xmlns:xlink="http://www.w3.org/1999/xlink" xlink:href="zookeys-1083-169-g006.jpg" position="float" orientation="portrait" xlink:type="simple" id="oo_638133.jpg"><uri content-type="original_file" xlink:type="simple">https://binary.pensoft.net/fig/638133</uri></graphic></fig><table-wrap id="T2" position="float" orientation="portrait"><label>Table 2.</label><caption><p>Interspecific and intraspecific range of distances among and within clades in percentages (%).</p></caption><table id="TID0E54AK" rules="all"><tbody><tr><th rowspan="1" colspan="1"/><th rowspan="1" colspan="1">
                  <italic>
                    <tp:taxon-name><tp:taxon-name-part taxon-name-part-type="genus" reg="Goniobranchus">Goniobranchus</tp:taxon-name-part><tp:taxon-name-part taxon-name-part-type="species" reg="albonares">albonares</tp:taxon-name-part></tp:taxon-name>
                  </italic>
                </th><th rowspan="1" colspan="1">
                  <italic>
                    <tp:taxon-name><tp:taxon-name-part taxon-name-part-type="genus" reg="Goniobranchus">Goniobranchus</tp:taxon-name-part><tp:taxon-name-part taxon-name-part-type="species" reg="preciosus">preciosus</tp:taxon-name-part></tp:taxon-name>
                  </italic>
                </th><th rowspan="1" colspan="1">
                  <italic>
                    <tp:taxon-name><tp:taxon-name-part taxon-name-part-type="genus" reg="Goniobranchus">Goniobranchus</tp:taxon-name-part><tp:taxon-name-part taxon-name-part-type="species" reg="rubrocornutus">rubrocornutus</tp:taxon-name-part></tp:taxon-name>
                  </italic>
                </th><th rowspan="1" colspan="1">
                  <italic>
                    <tp:taxon-name><tp:taxon-name-part taxon-name-part-type="genus" reg="Goniobranchus">Goniobranchus</tp:taxon-name-part><tp:taxon-name-part taxon-name-part-type="species" reg="sinensis">sinensis</tp:taxon-name-part></tp:taxon-name>
                  </italic>
                </th><th rowspan="1" colspan="1">
                  <italic>
                    <tp:taxon-name><tp:taxon-name-part taxon-name-part-type="genus" reg="Goniobranchus">Goniobranchus</tp:taxon-name-part><tp:taxon-name-part taxon-name-part-type="species" reg="verrieri">verrieri</tp:taxon-name-part></tp:taxon-name>
                  </italic>
                </th><th rowspan="1" colspan="1"><italic><tp:taxon-name><tp:taxon-name-part taxon-name-part-type="genus" reg="Goniobranchus">Goniobranchus</tp:taxon-name-part><tp:taxon-name-part taxon-name-part-type="species" reg="fabulus">fabulus</tp:taxon-name-part></tp:taxon-name></italic> sp. nov.</th><th rowspan="1" colspan="1">
                  <italic>
                    <tp:taxon-name><tp:taxon-name-part taxon-name-part-type="genus" reg="Goniobranchus">Goniobranchus</tp:taxon-name-part><tp:taxon-name-part taxon-name-part-type="species" reg="daphne">daphne</tp:taxon-name-part></tp:taxon-name>
                  </italic>
                </th></tr><tr><td rowspan="1" colspan="1">
                  <italic>
                    <tp:taxon-name><tp:taxon-name-part taxon-name-part-type="genus" reg="Goniobranchus">Goniobranchus</tp:taxon-name-part><tp:taxon-name-part taxon-name-part-type="species" reg="albonares">albonares</tp:taxon-name-part></tp:taxon-name>
                  </italic>
                </td><td rowspan="1" colspan="1">1.1–5.2</td><td rowspan="1" colspan="1">–</td><td rowspan="1" colspan="1">–</td><td rowspan="1" colspan="1">–</td><td rowspan="1" colspan="1">–</td><td rowspan="1" colspan="1">–</td><td rowspan="1" colspan="1">–</td></tr><tr><td rowspan="1" colspan="1">
                  <italic>
                    <tp:taxon-name><tp:taxon-name-part taxon-name-part-type="genus" reg="Goniobranchus">Goniobranchus</tp:taxon-name-part><tp:taxon-name-part taxon-name-part-type="species" reg="preciosus">preciosus</tp:taxon-name-part></tp:taxon-name>
                  </italic>
                </td><td rowspan="1" colspan="1">15.5–18.6</td><td rowspan="1" colspan="1">0.4–2.7</td><td rowspan="1" colspan="1">–</td><td rowspan="1" colspan="1">–</td><td rowspan="1" colspan="1">–</td><td rowspan="1" colspan="1">–</td><td rowspan="1" colspan="1">–</td></tr><tr><td rowspan="1" colspan="1">
                  <italic>
                    <tp:taxon-name><tp:taxon-name-part taxon-name-part-type="genus" reg="Goniobranchus">Goniobranchus</tp:taxon-name-part><tp:taxon-name-part taxon-name-part-type="species" reg="rubrocornutus">rubrocornutus</tp:taxon-name-part></tp:taxon-name>
                  </italic>
                </td><td rowspan="1" colspan="1">14.8–16.1</td><td rowspan="1" colspan="1">9.9–10.8</td><td rowspan="1" colspan="1">0.0</td><td rowspan="1" colspan="1">–</td><td rowspan="1" colspan="1">–</td><td rowspan="1" colspan="1">–</td><td rowspan="1" colspan="1">–</td></tr><tr><td rowspan="1" colspan="1">
                  <italic>
                    <tp:taxon-name><tp:taxon-name-part taxon-name-part-type="genus" reg="Goniobranchus">Goniobranchus</tp:taxon-name-part><tp:taxon-name-part taxon-name-part-type="species" reg="sinensis">sinensis</tp:taxon-name-part></tp:taxon-name>
                  </italic>
                </td><td rowspan="1" colspan="1">14.3–16.6</td><td rowspan="1" colspan="1">7.1–9.8</td><td rowspan="1" colspan="1">9.6–11.2</td><td rowspan="1" colspan="1">0.0–1.4</td><td rowspan="1" colspan="1">–</td><td rowspan="1" colspan="1">–</td><td rowspan="1" colspan="1">–</td></tr><tr><td rowspan="1" colspan="1">
                  <italic>
                    <tp:taxon-name><tp:taxon-name-part taxon-name-part-type="genus" reg="Goniobranchus">Goniobranchus</tp:taxon-name-part><tp:taxon-name-part taxon-name-part-type="species" reg="verrieri">verrieri</tp:taxon-name-part></tp:taxon-name>
                  </italic>
                </td><td rowspan="1" colspan="1">16.0–18.2</td><td rowspan="1" colspan="1">10.8–12.6</td><td rowspan="1" colspan="1">10.7–11.8</td><td rowspan="1" colspan="1">10.0–12.1</td><td rowspan="1" colspan="1">1.3–3.7</td><td rowspan="1" colspan="1">–</td><td rowspan="1" colspan="1">–</td></tr><tr><td rowspan="1" colspan="1"><italic><tp:taxon-name><tp:taxon-name-part taxon-name-part-type="genus" reg="Goniobranchus">Goniobranchus</tp:taxon-name-part><tp:taxon-name-part taxon-name-part-type="species" reg="fabulus">fabulus</tp:taxon-name-part></tp:taxon-name></italic> sp. nov.</td><td rowspan="1" colspan="1">14.0–18.2</td><td rowspan="1" colspan="1">6.8–9.2</td><td rowspan="1" colspan="1">7.8–9.3</td><td rowspan="1" colspan="1">6.3–8.6</td><td rowspan="1" colspan="1">10.1–12.0</td><td rowspan="1" colspan="1">0.2–3.4</td><td rowspan="1" colspan="1">–</td></tr><tr><td rowspan="1" colspan="1">
                  <italic>
                    <tp:taxon-name><tp:taxon-name-part taxon-name-part-type="genus" reg="Goniobranchus">Goniobranchus</tp:taxon-name-part><tp:taxon-name-part taxon-name-part-type="species" reg="daphne">daphne</tp:taxon-name-part></tp:taxon-name>
                  </italic>
                </td><td rowspan="1" colspan="1">15.3–17.5</td><td rowspan="1" colspan="1">7.4–7.9</td><td rowspan="1" colspan="1">8.9–9.0</td><td rowspan="1" colspan="1">6.7–8.5</td><td rowspan="1" colspan="1">10.8–11.4</td><td rowspan="1" colspan="1">2.5–4.5</td><td rowspan="1" colspan="1">0.5</td></tr></tbody></table></table-wrap><fig id="F1" position="float" orientation="portrait"><object-id xmlns:xlink="http://www.w3.org/1999/xlink" content-type="doi" xlink:type="simple">10.3897/zookeys.1083.72939.figure1</object-id><object-id xmlns:xlink="http://www.w3.org/1999/xlink" content-type="arpha" xlink:type="simple">35350D7D-44DF-50AB-A530-3809596C7AF4</object-id><label>Figure 1.</label><caption><p>Molecular phylogeny based on the combined dataset (<abbrev xmlns:xlink="http://www.w3.org/1999/xlink" xlink:title="cytochrome c oxidase subunit I" id="ABBRID0EW3CI" xlink:type="simple">COI</abbrev>+<abbrev xmlns:xlink="http://www.w3.org/1999/xlink" xlink:title="16S ribosomal RNA" id="ABBRID0E13CI" xlink:type="simple">16S rDNA</abbrev>) inferred by maximum likelihood (<abbrev xmlns:xlink="http://www.w3.org/1999/xlink" xlink:title="Maximum likelihood" id="ABBRID0E53CI" xlink:type="simple">ML</abbrev>) and Bayesian inference (<abbrev xmlns:xlink="http://www.w3.org/1999/xlink" xlink:title="Bayesian inference" id="ABBRID0EC4CI" xlink:type="simple">BI</abbrev>). Numbers on nodes represent Bayesian posterior probabilities (&gt; 0.95) / <abbrev xmlns:xlink="http://www.w3.org/1999/xlink" xlink:title="Maximum likelihood" id="ABBRID0EG4CI" xlink:type="simple">ML</abbrev> bootstrap values (only &gt; 50% values are shown). Black bars indicate the clade groupings of <abbrev xmlns:xlink="http://www.w3.org/1999/xlink" xlink:title="Automatic Barcode Gap Discovery" id="ABBRID0EK4CI" xlink:type="simple">ABGD</abbrev> analysis on the <abbrev xmlns:xlink="http://www.w3.org/1999/xlink" xlink:title="cytochrome c oxidase subunit I" id="ABBRID0EO4CI" xlink:type="simple">COI</abbrev> + 16S dataset.</p></caption><graphic xmlns:xlink="http://www.w3.org/1999/xlink" xlink:href="zookeys-1083-169-g001.jpg" position="float" orientation="portrait" xlink:type="simple" id="oo_638128.jpg"><uri content-type="original_file" xlink:type="simple">https://binary.pensoft.net/fig/638128</uri></graphic></fig></tp:treatment-sec><ref-list><ref id="B62"><mixed-citation xmlns:xlink="http://www.w3.org/1999/xlink" xlink:type="simple"><person-group><name name-style="western"><surname>Rudman</surname><given-names>WB</given-names></name></person-group> (<year>1985</year>) <article-title>The <tp:taxon-name><tp:taxon-name-part taxon-name-part-type="family">Chromodorididae</tp:taxon-name-part></tp:taxon-name> (<tp:taxon-name><tp:taxon-name-part taxon-name-part-type="subclass">Opisthobranchia</tp:taxon-name-part></tp:taxon-name>: <tp:taxon-name><tp:taxon-name-part taxon-name-part-type="phylum">Mollusca</tp:taxon-name-part></tp:taxon-name>) of the Indo-West Pacific: <italic><tp:taxon-name><tp:taxon-name-part taxon-name-part-type="genus">Chromodoris</tp:taxon-name-part><tp:taxon-name-part taxon-name-part-type="species">aureomarginata</tp:taxon-name-part></tp:taxon-name></italic>, <italic><tp:taxon-name><tp:taxon-name-part taxon-name-part-type="genus">C.</tp:taxon-name-part><tp:taxon-name-part taxon-name-part-type="species">verrieri</tp:taxon-name-part></tp:taxon-name></italic> and <italic><tp:taxon-name><tp:taxon-name-part taxon-name-part-type="genus">C.</tp:taxon-name-part><tp:taxon-name-part taxon-name-part-type="species">fidelis</tp:taxon-name-part></tp:taxon-name></italic> color groups.</article-title><source>Zoological Journal of the Linnean Society</source><volume>83</volume>: <fpage>241</fpage>–<lpage>299</lpage>. <ext-link xlink:href="10.1111/j.1096-3642.1985.tb00875.x" ext-link-type="doi" xlink:type="simple">https://doi.org/10.1111/j.1096-3642.1985.tb00875.x</ext-link></mixed-citation></ref><ref id="B19"><mixed-citation xmlns:xlink="http://www.w3.org/1999/xlink" xlink:type="simple"><person-group><name name-style="western"><surname>Gosliner</surname><given-names>T</given-names></name><name name-style="western"><surname>Behrens</surname><given-names>D</given-names></name><name name-style="western"><surname>Valdés</surname><given-names>Á</given-names></name></person-group> (<year>2008</year>) <source>Indo-Pacific Nudibranchs and Sea Slugs: A Field Guide to the World’s Most Diverse Fauna.</source><publisher-name>Sea Challengers/California Academy of Sciences</publisher-name>, <publisher-loc>Gig Harbor/San Francisco</publisher-loc>, <size units="page">426 pp</size>.</mixed-citation></ref><ref id="B20"><mixed-citation xmlns:xlink="http://www.w3.org/1999/xlink" xlink:type="simple"><person-group><name name-style="western"><surname>Gosliner</surname><given-names>T</given-names></name><name name-style="western"><surname>Valdés</surname><given-names>Á</given-names></name><name name-style="western"><surname>Behrens</surname><given-names>D</given-names></name></person-group> (<year>2015</year>) <source>Nudibranch &amp; Sea Slug Identification Indo-Pacific. First edition.</source><publisher-name>New World Publications</publisher-name>, <publisher-loc>Jacksonville</publisher-loc>, <size units="page">408 pp</size>.</mixed-citation></ref><ref id="B21"><mixed-citation xmlns:xlink="http://www.w3.org/1999/xlink" xlink:type="simple"><person-group><name name-style="western"><surname>Gosliner</surname><given-names>TM</given-names></name><name name-style="western"><surname>Valdés</surname><given-names>Á</given-names></name><name name-style="western"><surname>Behrens</surname><given-names>DW</given-names></name></person-group> (<year>2018</year>) <source>Nudibranch and Sea Slug Identification: Indo-Pacific. Second edition.</source><publisher-name>New World Publications</publisher-name>, <publisher-loc>Jacksonville</publisher-loc>, <size units="page">451 pp</size>.</mixed-citation></ref><ref id="B44"><mixed-citation xmlns:xlink="http://www.w3.org/1999/xlink" xlink:type="simple"><person-group><name name-style="western"><surname>Nakano</surname><given-names>R</given-names></name></person-group> (<year>2018</year>) <source>Field Guide to Sea Slugs and Nudibranchs of Japan.</source><publisher-name>Bun-ichi Co.</publisher-name>, <publisher-loc>Tokyo</publisher-loc>, <size units="page">544 pp</size>.</mixed-citation></ref><ref id="B73"><mixed-citation xmlns:xlink="http://www.w3.org/1999/xlink" xlink:type="simple"><person-group><name name-style="western"><surname>Wakeling</surname><given-names>M</given-names></name></person-group> (<year>2001</year>) <italic><tp:taxon-name><tp:taxon-name-part taxon-name-part-type="genus">Chromodoris</tp:taxon-name-part><tp:taxon-name-part taxon-name-part-type="species">preciosa</tp:taxon-name-part></tp:taxon-name></italic>. Sea Slug Forum. <ext-link xlink:href="http://www.seaslugforum.net/find/5321" ext-link-type="uri" xlink:type="simple">http://www.seaslugforum.net/find/5321</ext-link> [accessed on 3 September 2020]</mixed-citation></ref></ref-list></tp:taxon-treatment>
